# Supplementary material for: Poly[aqua­(dimethyl sulfoxide)(μ4-pyridine-2,5-dicarboxyl­ato)calcium(II)]
Source: Acta Crystallogr Sect E Struct Rep Online. 2011 Jan 15;67(Pt 2):m221. doi: 10.1107/S1600536810054334 (PMC3051525; doi:10.1107/S1600536810054334)
Supplement: Supplementary file 2 [file e-67-0m221-Isup2.hkl]

# 
# h,k,l, Fc-squared, Fo-squared, sigma(Fo-squared) and status flag 
# 
data_I
_shelx_title ' KHC20H in P2(1)/c' 
_shelx_refln_list_code          4 
_shelx_F_calc_maximum      121.38 
_exptl_crystal_F_000       612.00 
_reflns_d_resolution_high  0.7299 
 
loop_ 
 _symmetry_equiv_pos_as_xyz 
 'x, y, z' 
 '-x, y+1/2, -z+1/2' 
 '-x, -y, -z' 
 'x, -y-1/2, z-1/2' 
 
_cell_length_a    10.4489 
_cell_length_b    11.4504 
_cell_length_c    10.3254 
_cell_angle_alpha  90.000 
_cell_angle_beta   95.928 
_cell_angle_gamma  90.000 
 
_shelx_F_squared_multiplier     1.000 
 
loop_ 
 _refln_index_h 
 _refln_index_k 
 _refln_index_l 
 _refln_F_squared_calc 
 _refln_F_squared_meas 
 _refln_F_squared_sigma 
 _refln_observed_status 
   2   0   0     1102.74     1287.45     19.03 o 
   4   0   0      233.32      359.21     14.88 o 
   5   0   0     2937.87     3061.85     91.68 o 
   6   0   0     8271.24     8040.12     31.76 o 
   7   0   0     1214.32     1195.15     15.96 o 
   8   0   0       81.55       64.44     11.51 o 
   9   0   0     1559.52     1481.62     17.03 o 
  10   0   0     1366.11     1354.88     16.72 o 
  11   0   0        2.44       -3.53     12.43 o 
  12   0   0      158.02      158.04     13.81 o 
  13   0   0      579.37      585.84     15.96 o 
  14   0   0      108.12       91.30     15.65 o 
   1   1   0     1826.34     1955.42     26.58 o 
   2   1   0      250.72      281.32     14.10 o 
   3   1   0    13346.45    14603.84     52.48 o 
   4   1   0     6823.30     7187.55     73.79 o 
   5   1   0        1.45        4.92      6.58 o 
   6   1   0     3501.65     3739.52     52.48 o 
   7   1   0      760.73      821.62     35.07 o 
   8   1   0       40.83       42.93      6.87 o 
   9   1   0      687.53      700.91     15.57 o 
  10   1   0      236.36      232.78     17.95 o 
  11   1   0        0.23        7.87      8.95 o 
  12   1   0        9.41       14.73     12.81 o 
  13   1   0        5.67       14.74     14.96 o 
  14   1   0        5.03       23.49     10.80 o 
   0   2   0     6306.31     6738.18     47.26 o 
   1   2   0     1543.27     1671.87     20.89 o 
   2   2   0      453.70      486.75     17.80 o 
   3   2   0     3895.23     3806.68     47.18 o 
   4   2   0       13.36       32.43      6.06 o 
   5   2   0       26.07       44.47      6.78 o 
   6   2   0     2740.69     2778.66     94.22 o 
   7   2   0       32.52       34.31      6.40 o 
   8   2   0       32.81       31.47      5.37 o 
   9   2   0     1651.36     1624.83      9.14 o 
  10   2   0      157.70      176.75      8.89 o 
  11   2   0       14.36        8.41      7.29 o 
  12   2   0      268.11      263.07     20.25 o 
  13   2   0       52.95       69.45     10.25 o 
  14   2   0        0.17      -11.06     11.06 o 
   1   3   0      730.90      672.51     12.97 o 
   2   3   0        3.85       20.47      8.23 o 
   3   3   0      188.61      198.61      9.87 o 
   4   3   0     2434.06     2437.75     60.53 o 
   5   3   0      973.22      924.99     11.06 o 
   6   3   0      380.79      364.84     11.13 o 
   7   3   0      423.71      387.28     12.19 o 
   8   3   0      103.40      110.36     10.41 o 
   9   3   0      561.55      542.96     16.19 o 
  10   3   0      609.95      569.35     57.69 o 
  11   3   0        0.56       20.74     10.89 o 
  12   3   0      104.53      115.10     12.74 o 
  13   3   0      179.17      173.60     17.57 o 
   0   4   0     2559.20     2668.02     24.70 o 
   1   4   0     2401.44     2680.10     17.47 o 
   2   4   0      471.01      598.42     11.61 o 
   3   4   0      196.57      157.10      9.71 o 
   4   4   0      211.43      225.44     12.81 o 
   5   4   0       13.85       25.53      8.30 o 
   6   4   0      235.66      197.37      8.65 o 
   7   4   0      145.43      151.27      7.70 o 
   8   4   0      491.89      470.78      9.54 o 
   9   4   0       32.85       36.21      6.07 o 
  10   4   0       45.88       52.73      6.88 o 
  11   4   0      208.45      183.12     10.97 o 
  12   4   0        1.39       -9.98      9.98 o 
  13   4   0        8.52       30.19     10.58 o 
   1   5   0     7516.44     8399.26     48.74 o 
   2   5   0     1790.85     1893.41     19.95 o 
   3   5   0      813.48      920.78     11.66 o 
   4   5   0     1341.40     1342.08     23.17 o 
   5   5   0        2.00        3.49      8.08 o 
   6   5   0      195.23      193.03      7.32 o 
   7   5   0      192.18      161.68      6.33 o 
   8   5   0       41.54       50.35     14.62 o 
   9   5   0       15.11        9.56      7.11 o 
  10   5   0      109.86      119.30     12.53 o 
  11   5   0        5.58        8.04      7.65 o 
  12   5   0        8.76       25.65     10.13 o 
  13   5   0      200.50      185.85     27.24 o 
   0   6   0       44.08       12.12     11.51 o 
   1   6   0        4.54       10.27      7.97 o 
   2   6   0     1120.80     1172.07     50.41 o 
   3   6   0      484.76      462.66      9.87 o 
   4   6   0      259.09      270.45     14.12 o 
   5   6   0     1184.73     1167.73     11.99 o 
   6   6   0      654.47      628.28     12.35 o 
   7   6   0       36.14       37.31      7.45 o 
   8   6   0      370.74      353.02      8.91 o 
   9   6   0      359.49      343.05     16.79 o 
  10   6   0        0.27        1.96      7.82 o 
  11   6   0       48.14       51.66      6.85 o 
  12   6   0       93.79       72.99     18.03 o 
  13   6   0        1.40       17.53      8.99 o 
   1   7   0       32.30       38.68      7.21 o 
   2   7   0      507.48      523.26     30.53 o 
   3   7   0       29.90       36.06      6.81 o 
   4   7   0        8.65       10.74      8.59 o 
   5   7   0      180.99      181.77      9.06 o 
   6   7   0       87.64       92.35      9.28 o 
   7   7   0        5.52       13.87      5.90 o 
   8   7   0       27.66       41.31      6.14 o 
   9   7   0       81.77       88.19      8.01 o 
  10   7   0        0.57        5.96      7.58 o 
  11   7   0        3.58        3.48      6.98 o 
  12   7   0      119.00      112.83      7.95 o 
   0   8   0      255.45      231.08     12.58 o 
   1   8   0      432.26      432.44     16.80 o 
   2   8   0      198.40      205.99      9.90 o 
   3   8   0      562.14      556.98      7.20 o 
   4   8   0       95.43      104.11      7.32 o 
   5   8   0       61.55       70.38      7.29 o 
   6   8   0       31.26       36.61      8.68 o 
   7   8   0      330.23      329.42      8.31 o 
   8   8   0        2.07       -3.03      6.23 o 
   9   8   0       11.12       12.78      6.61 o 
  10   8   0      338.75      335.44     11.75 o 
  11   8   0        4.57       12.80      8.30 o 
  12   8   0       30.03       23.51      9.77 o 
   1   9   0     2723.03     2672.41     26.24 o 
   2   9   0     2714.32     2638.37     44.88 o 
   3   9   0       76.32       73.51      6.27 o 
   4   9   0     1276.56     1253.94     47.37 o 
   5   9   0      318.82      245.89     52.13 o 
   6   9   0      305.60      321.33      9.71 o 
   7   9   0     1008.34      994.48     15.42 o 
   8   9   0      106.27      102.25      6.72 o 
   9   9   0      158.80      185.40      7.38 o 
  10   9   0      102.13      114.25      8.88 o 
  11   9   0        4.76       19.01      9.23 o 
   0  10   0       23.78       26.08      8.75 o 
   1  10   0      752.71      712.29     24.09 o 
   2  10   0      923.68      985.86      9.59 o 
   3  10   0      131.34      141.41     10.66 o 
   4  10   0      256.03      258.46      9.05 o 
   5  10   0      360.54      410.46     12.51 o 
   6  10   0       53.29       66.62      7.26 o 
   7  10   0      107.58      112.38      7.07 o 
   8  10   0      227.50      250.35      8.20 o 
   9  10   0        2.25       13.43      6.90 o 
  10  10   0       38.27       62.12      7.82 o 
   1  11   0      362.80      339.53      7.80 o 
   2  11   0      582.38      515.06      8.51 o 
   3  11   0       12.24       17.94     20.48 o 
   4  11   0       79.15       77.56      8.84 o 
   5  11   0      166.83      154.72     20.02 o 
   6  11   0        0.01      -10.43     10.43 o 
   7  11   0       40.97       48.95      7.86 o 
   8  11   0       64.76       72.76      9.19 o 
   9  11   0        4.61      -13.75     13.75 o 
  10  11   0       27.12       24.69      7.95 o 
   0  12   0      101.18       74.42     12.74 o 
   1  12   0       27.00       38.05      9.36 o 
   2  12   0      367.61      356.39     30.23 o 
   3  12   0       35.15       61.77      9.28 o 
   4  12   0       20.76       28.09      9.60 o 
   5  12   0      243.01      236.07      8.53 o 
   6  12   0       23.51       22.92      9.82 o 
   7  12   0        4.49       14.01      8.10 o 
   8  12   0      437.41      441.04     15.50 o 
   9  12   0        2.59       -7.89      7.89 o 
   1  13   0       50.07       54.58     14.35 o 
   2  13   0      110.81      119.01      9.55 o 
   3  13   0       16.39       20.07      8.09 o 
   4  13   0       52.30       71.43     12.66 o 
   5  13   0       68.12       67.44     22.25 o 
   6  13   0        8.94       22.27     11.28 o 
   7  13   0      283.56      293.51      9.54 o 
   0  14   0       23.78       60.92     14.73 o 
   1  14   0       23.17       37.68     13.81 o 
   2  14   0       83.34       76.75      7.43 o 
   3  14   0        8.15       25.69      8.43 o 
   4  14   0       25.16       42.62     25.85 o 
   5  14   0       75.04       76.45      9.27 o 
   6  14   0        0.02       13.81     10.96 o 
   1  15   0      353.86      325.90     22.25 o 
   2  15   0      280.07      273.26     19.56 o 
   3  15   0       22.61       48.49     10.90 o 
   4  15   0      190.49      168.97      9.54 o 
 -14   1   1        3.44       -0.70     29.38 o 
 -13   1   1       11.33       24.58      9.97 o 
 -12   1   1       74.97       88.13      9.49 o 
 -11   1   1        4.07        5.24      8.84 o 
 -10   1   1       31.03       60.23      8.51 o 
  -9   1   1      455.22      418.21      6.40 o 
  -8   1   1      118.07      116.80      6.11 o 
  -7   1   1      130.35      148.27      6.17 o 
  -6   1   1       16.92       11.28      5.53 o 
  -5   1   1      802.49      845.52     11.16 o 
  -4   1   1      584.68      615.22      7.31 o 
  -3   1   1     2230.06     2709.08     48.97 o 
  -2   1   1     1790.95     1799.55     13.00 o 
  -1   1   1     3389.81     3637.81     19.50 o 
   0   1   1      248.49      266.43     10.71 o 
   1   1   1     4749.03     4833.22     42.66 o 
   2   1   1        6.68        9.70     14.75 o 
   3   1   1      741.15      669.34     14.05 o 
   4   1   1     3217.33     3440.46     43.27 o 
   5   1   1     2297.85     2424.41     15.55 o 
   6   1   1      110.86       92.07      8.24 o 
   7   1   1       47.70       47.87      7.81 o 
   8   1   1      427.12      418.65     16.26 o 
   9   1   1        0.63       13.04      6.73 o 
  10   1   1      121.58      134.01      8.82 o 
  11   1   1        3.65       -5.82      7.29 o 
  12   1   1       11.16        7.48      9.67 o 
  13   1   1       48.08       60.72     10.25 o 
  14   1   1        8.04       20.94     11.23 o 
 -14   2   1      153.86      136.14     23.40 o 
 -13   2   1       18.34       29.24      8.23 o 
 -12   2   1       17.28       25.39     11.28 o 
 -11   2   1      460.49      433.84     15.04 o 
 -10   2   1       23.74       24.80      8.56 o 
  -9   2   1       24.97       32.51      5.94 o 
  -8   2   1     1722.02     1691.47     31.08 o 
  -7   2   1       29.11       39.55      5.86 o 
  -6   2   1      437.19      500.47     19.14 o 
  -5   2   1     9640.40     9649.70    140.72 o 
  -4   2   1      184.57      210.83      6.90 o 
  -3   2   1      303.66      329.44     10.31 o 
  -2   2   1     5043.91     5029.59     28.64 o 
  -1   2   1     2356.19     2546.12     60.76 o 
   0   2   1        2.24        8.10     10.13 o 
   1   2   1     7821.47     8264.76     44.65 o 
   2   2   1     4132.55     4253.47     36.24 o 
   3   2   1      116.43      115.82     11.65 o 
   4   2   1     3520.53     3413.48     61.68 o 
   5   2   1     2502.26     2470.26     82.31 o 
   6   2   1       14.08       11.77      6.03 o 
   7   2   1      252.14      217.57      8.73 o 
   8   2   1     1483.38     1465.31     34.98 o 
   9   2   1      512.00      467.11      8.34 o 
  10   2   1      211.40      208.92      9.27 o 
  11   2   1      284.33      292.99     10.51 o 
  12   2   1       24.30       22.82      9.60 o 
  13   2   1       19.32       38.15     10.41 o 
 -14   3   1       37.88       57.44     11.50 o 
 -13   3   1       10.41       18.43      8.32 o 
 -12   3   1       91.17       70.89      9.82 o 
 -11   3   1       36.44       32.27      9.28 o 
 -10   3   1      175.09      175.22      6.51 o 
  -9   3   1      310.76      341.93     21.97 o 
  -8   3   1      274.38      263.82      6.61 o 
  -7   3   1      459.47      442.82     11.86 o 
  -6   3   1       30.89       45.21      6.49 o 
  -5   3   1      204.94      186.94      6.34 o 
  -4   3   1      826.62      866.49     25.17 o 
  -3   3   1       19.58       19.59      7.44 o 
  -2   3   1     2806.47     2907.46     17.76 o 
  -1   3   1     1258.16     1384.32     15.19 o 
   0   3   1        0.10        4.45      9.45 o 
   1   3   1        3.15        5.25      8.99 o 
   2   3   1      311.10      370.98     12.82 o 
   3   3   1      463.80      514.21     12.99 o 
   4   3   1      156.92      180.16     12.51 o 
   5   3   1      388.06      401.24     14.12 o 
   6   3   1      272.61      256.08      7.45 o 
   7   3   1        7.35       12.60      7.07 o 
   8   3   1      307.87      281.39     10.09 o 
   9   3   1       10.09       14.66      7.30 o 
  10   3   1        0.01       -5.83      8.68 o 
  11   3   1        4.18        4.86      7.38 o 
  12   3   1        0.11        8.34      8.49 o 
  13   3   1        2.67        6.10     10.41 o 
 -13   4   1        2.02       21.70     12.12 o 
 -12   4   1       63.52       74.83      8.96 o 
 -11   4   1      137.27      138.88      8.93 o 
 -10   4   1        0.52        3.27      6.13 o 
  -9   4   1      348.72      356.76     10.05 o 
  -8   4   1      246.99      231.27      8.64 o 
  -7   4   1       16.34       26.86      5.78 o 
  -6   4   1     2587.12     2527.77     20.11 o 
  -5   4   1     1571.56     1509.76     13.79 o 
  -4   4   1       33.86       41.48      6.02 o 
  -3   4   1     2674.50     2778.21     97.05 o 
  -2   4   1     3682.11     3406.19     53.63 o 
  -1   4   1     2950.71     3190.64     94.98 o 
   0   4   1        2.29        9.05      9.87 o 
   1   4   1     7232.92     7243.47     31.92 o 
   2   4   1       63.32       77.83      7.59 o 
   3   4   1       47.35       56.42      9.11 o 
   4   4   1     7192.96     7247.45     72.88 o 
   5   4   1     2010.92     2139.75     17.68 o 
   6   4   1      257.98      270.42     11.33 o 
   7   4   1     1348.72     1316.45     31.77 o 
   8   4   1     1361.80     1375.00     25.67 o 
   9   4   1      333.62      318.00      7.80 o 
  10   4   1      224.83      208.18     16.65 o 
  11   4   1      681.43      678.69      9.99 o 
  12   4   1       35.07       26.81      9.93 o 
  13   4   1       86.69       88.88     10.79 o 
 -13   5   1        5.25       22.33     16.26 o 
 -12   5   1        9.16       14.50      8.26 o 
 -11   5   1        0.08        6.93      8.17 o 
 -10   5   1      202.82      225.90     12.92 o 
  -9   5   1      271.13      283.47      7.49 o 
  -8   5   1      254.26      235.41      8.38 o 
  -7   5   1      329.91      316.37      9.18 o 
  -6   5   1      970.05     1013.18      7.77 o 
  -5   5   1      729.09      792.71     11.98 o 
  -4   5   1     1284.78     1332.63     12.21 o 
  -3   5   1     6355.35     6697.50     29.46 o 
  -2   5   1      885.83     1045.01     15.57 o 
  -1   5   1     5832.80     6180.01     63.45 o 
   0   5   1    11759.93    12681.14    214.08 o 
   1   5   1      777.94      943.71     31.99 o 
   2   5   1     5685.45     5653.33     90.15 o 
   3   5   1     2950.70     3243.09     36.60 o 
   4   5   1      646.66      654.32     11.28 o 
   5   5   1     3022.39     2997.68     58.00 o 
   6   5   1     1039.17     1045.55     28.00 o 
   7   5   1      408.80      383.73      8.55 o 
   8   5   1      255.16      259.05      8.00 o 
   9   5   1        0.31       -6.16      6.16 o 
  10   5   1      288.45      295.73     18.57 o 
  11   5   1       17.02       46.58     12.05 o 
  12   5   1       95.20       85.87     10.51 o 
  13   5   1      304.54      280.88     12.68 o 
 -13   6   1      208.32      187.94     11.59 o 
 -12   6   1        2.72       16.92      8.94 o 
 -11   6   1       31.87       45.26      6.83 o 
 -10   6   1      202.12      202.89      7.81 o 
  -9   6   1        1.64       11.39      6.02 o 
  -8   6   1      421.38      435.04     18.38 o 
  -7   6   1      438.60      428.75      7.75 o 
  -6   6   1      244.57      266.35      8.10 o 
  -5   6   1      514.47      501.64      9.75 o 
  -4   6   1     2992.60     2951.48     57.69 o 
  -3   6   1       76.84       83.15      8.52 o 
  -2   6   1      741.11      693.24     12.97 o 
  -1   6   1      132.13      128.31      8.41 o 
   0   6   1      252.75      241.10      8.95 o 
   1   6   1        0.09        4.19     12.51 o 
   2   6   1      349.53      348.53      9.44 o 
   3   6   1     1612.41     1694.59     11.14 o 
   4   6   1      335.40      345.72     10.54 o 
   5   6   1      399.33      411.92     12.74 o 
   6   6   1      858.36      876.58     34.83 o 
   7   6   1      144.02      145.68      9.11 o 
   8   6   1        6.75        9.47      6.68 o 
   9   6   1      586.14      548.67     11.15 o 
  10   6   1       72.76       81.43      7.14 o 
  11   6   1      304.47      288.67     32.68 o 
  12   6   1      106.75      125.23     10.73 o 
  13   6   1        0.02        0.61     15.65 o 
 -12   7   1      153.41      154.54      8.94 o 
 -11   7   1      113.27      114.76      7.33 o 
 -10   7   1       95.22      104.32      8.83 o 
  -9   7   1      333.00      333.40      7.00 o 
  -8   7   1        8.30       21.98      6.14 o 
  -7   7   1      856.05      850.01      9.72 o 
  -6   7   1     1200.57     1162.76     22.57 o 
  -5   7   1       24.39       39.53     10.05 o 
  -4   7   1     1400.09     1393.71     27.54 o 
  -3   7   1     1090.03     1146.35     11.39 o 
  -2   7   1       13.48       30.37      9.28 o 
  -1   7   1      665.16      649.67      8.06 o 
   0   7   1      153.62      177.97      8.63 o 
   1   7   1      368.38      330.42      9.16 o 
   2   7   1     1422.20     1433.17     22.94 o 
   3   7   1      336.98      332.91     14.73 o 
   4   7   1      128.43      115.46      7.87 o 
   5   7   1      783.54      779.52     13.43 o 
   6   7   1       14.23       14.63      9.40 o 
   7   7   1      698.09      697.42     12.02 o 
   8   7   1      969.13      955.35      9.78 o 
   9   7   1        0.38        4.29      6.96 o 
  10   7   1      447.35      447.53     19.40 o 
  11   7   1      253.27      246.52     11.65 o 
  12   7   1        0.02       25.75     10.73 o 
 -12   8   1        5.35       12.58      8.57 o 
 -11   8   1       28.27       35.88     11.10 o 
 -10   8   1      410.88      415.10      7.74 o 
  -9   8   1        5.07       18.01      7.47 o 
  -8   8   1       84.19       76.18      6.39 o 
  -7   8   1      549.42      554.91      7.24 o 
  -6   8   1      596.64      575.61      8.38 o 
  -5   8   1       20.59       19.09      6.87 o 
  -4   8   1      219.80      218.15      8.95 o 
  -3   8   1     2104.09     2049.45     43.88 o 
  -2   8   1      135.04      118.53      9.02 o 
  -1   8   1        3.39       10.61      7.17 o 
   0   8   1     1714.97     1674.76     12.07 o 
   1   8   1       81.48       73.18      8.50 o 
   2   8   1      172.66      159.29      8.89 o 
   3   8   1     1822.23     1826.09     12.39 o 
   4   8   1        7.42       25.94      7.13 o 
   5   8   1      259.63      262.59      7.66 o 
   6   8   1     1098.15     1102.21     22.10 o 
   7   8   1       73.64       67.38      9.17 o 
   8   8   1        0.06       -4.80      7.88 o 
   9   8   1      490.91      491.17     13.85 o 
  10   8   1       23.30       28.65      8.48 o 
  11   8   1       18.94       23.28      7.72 o 
  12   8   1      310.18      301.59     10.59 o 
 -11   9   1        0.14        6.65      7.86 o 
 -10   9   1       91.23      109.87      8.41 o 
  -9   9   1      113.61      115.16      7.06 o 
  -8   9   1       61.17       72.45     10.06 o 
  -7   9   1      189.31      178.33      6.06 o 
  -6   9   1       49.85       62.96     13.35 o 
  -5   9   1       48.93       69.76      7.21 o 
  -4   9   1      156.04      147.65      9.51 o 
  -3   9   1        0.04        0.31      6.76 o 
  -2   9   1      479.86      475.45     12.05 o 
  -1   9   1      134.73      127.65     10.74 o 
   0   9   1       81.38       83.70      7.12 o 
   1   9   1       14.15       30.58      8.52 o 
   2   9   1       71.53       77.23      6.98 o 
   3   9   1       95.70       83.86      7.10 o 
   4   9   1       12.82       18.80      8.57 o 
   5   9   1      237.68      239.80      9.00 o 
   6   9   1      258.31      263.57     25.85 o 
   7   9   1       15.62       17.51      6.70 o 
   8   9   1       31.39       40.00      7.65 o 
   9   9   1       82.07       81.76     12.21 o 
  10   9   1       13.37       12.37     10.10 o 
  11   9   1        1.49        6.38      7.05 o 
 -11  10   1       73.44       60.91     11.39 o 
 -10  10   1       34.17       42.53     10.24 o 
  -9  10   1        7.35       23.53      8.09 o 
  -8  10   1      103.26      111.14      6.81 o 
  -7  10   1      234.95      228.34      6.99 o 
  -6  10   1       26.42       39.04      9.17 o 
  -5  10   1       12.91       15.95      7.38 o 
  -4  10   1       60.91       70.54      6.35 o 
  -3  10   1      187.24      204.32      9.00 o 
  -2  10   1      357.48      390.29      7.05 o 
  -1  10   1      102.71      133.93     15.34 o 
   0  10   1      451.33      434.35     23.78 o 
   1  10   1      502.34      527.21     19.95 o 
   2  10   1        0.30       -1.21      8.49 o 
   3  10   1     1556.42     1457.93     11.97 o 
   4  10   1      463.16      451.62     10.13 o 
   5  10   1       10.17       11.56      7.50 o 
   6  10   1      720.20      682.09     10.57 o 
   7  10   1      365.07      364.77     19.95 o 
   8  10   1      124.94      117.15     17.57 o 
   9  10   1        0.23       11.32      8.72 o 
  10  10   1        0.44       -0.33      8.97 o 
 -10  11   1       34.02       65.85     14.83 o 
  -9  11   1       77.48      107.30      7.58 o 
  -8  11   1       19.94       30.83      8.86 o 
  -7  11   1      452.55      445.02     32.38 o 
  -6  11   1      400.28      350.65     32.65 o 
  -5  11   1        2.85        9.55      9.21 o 
  -4  11   1      820.75      784.09     10.18 o 
  -3  11   1     1183.98     1124.97     10.95 o 
  -2  11   1        1.64        2.30      9.05 o 
  -1  11   1     1018.32      950.34      9.44 o 
   0  11   1      469.22      426.09      9.60 o 
   1  11   1       84.45      117.33      8.95 o 
   2  11   1     1392.30     1307.81     11.51 o 
   3  11   1      114.12      126.45     21.17 o 
   4  11   1       99.80      115.38     13.20 o 
   5  11   1      187.60      189.89      9.28 o 
   6  11   1       29.17       25.26     13.89 o 
   7  11   1      519.26      542.77     10.96 o 
   8  11   1      225.20      202.51      9.00 o 
   9  11   1        1.28        4.84     10.54 o 
  -9  12   1       13.94       19.50      7.07 o 
  -8  12   1       43.72       46.92     11.44 o 
  -7  12   1      127.44      150.05     10.96 o 
  -6  12   1        3.56       15.86      7.89 o 
  -5  12   1       51.54       56.71      6.90 o 
  -4  12   1       96.84      112.59     18.18 o 
  -3  12   1       44.74       55.16      7.72 o 
  -2  12   1       56.89       59.57     12.20 o 
  -1  12   1       17.74       32.84      9.11 o 
   0  12   1      147.48      162.93      9.27 o 
   1  12   1        2.44        3.47      8.36 o 
   2  12   1       29.61       46.42      7.67 o 
   3  12   1      151.42      139.08      9.60 o 
   4  12   1       19.87       26.81      7.72 o 
   5  12   1       48.70       48.30     12.12 o 
   6  12   1       22.23       17.27     16.11 o 
   7  12   1       90.30       96.91     10.63 o 
   8  12   1       34.54       43.64     10.63 o 
  -8  13   1        7.73       29.92     11.05 o 
  -7  13   1      169.67      159.16      7.08 o 
  -6  13   1      120.93      117.71      7.57 o 
  -5  13   1        4.25       -0.80     11.35 o 
  -4  13   1      105.25      106.53     10.14 o 
  -3  13   1      168.86      148.19      8.44 o 
  -2  13   1        1.32       10.16      9.49 o 
  -1  13   1       35.66       45.32     13.81 o 
   0  13   1       58.54       58.19      8.02 o 
   1  13   1        3.74       -7.75      7.75 o 
   2  13   1      107.02      125.57      9.55 o 
   3  13   1      123.55      121.18     15.65 o 
   4  13   1       10.45       21.22     10.66 o 
   5  13   1        8.40      -10.29     15.57 o 
   6  13   1       37.94       53.96     14.58 o 
   7  13   1       53.06       57.25     11.01 o 
  -6  14   1       64.89       74.30      7.88 o 
  -5  14   1      193.46      172.67     13.43 o 
  -4  14   1       49.97       69.01     12.97 o 
  -3  14   1      350.29      379.72      9.17 o 
  -2  14   1      265.36      269.67     19.18 o 
  -1  14   1       10.99       26.03      8.26 o 
   0  14   1      255.67      275.50     10.58 o 
   1  14   1       77.08       92.60     15.04 o 
   2  14   1        8.52       15.33     10.04 o 
   3  14   1      435.25      432.47     18.95 o 
   4  14   1       95.85       89.12      8.71 o 
   5  14   1        0.52       10.12     14.50 o 
   6  14   1      410.46      459.57     34.75 o 
  -4  15   1      279.80      309.03     11.66 o 
  -3  15   1       10.35       -5.15      9.03 o 
  -2  15   1       72.77       60.94     12.35 o 
  -1  15   1       82.74       98.46     34.14 o 
   0  15   1        1.91        5.53      8.66 o 
   1  15   1       12.78       10.27      8.63 o 
   2  15   1        1.60       16.60     10.69 o 
   3  15   1        3.97        0.42     11.12 o 
 -14   0   2        5.97       18.11     15.96 o 
 -13   0   2      284.95      271.59     11.05 o 
 -12   0   2      153.53      131.50     13.81 o 
 -11   0   2        3.01       26.39     12.43 o 
 -10   0   2     1551.74     1490.21     16.42 o 
  -9   0   2      333.51      326.22     19.41 o 
  -8   0   2       12.68       12.43      6.02 o 
  -7   0   2     1405.37     1320.50     19.41 o 
  -6   0   2      103.78       99.58     15.27 o 
  -5   0   2      910.89      959.09     10.85 o 
  -4   0   2     8970.58     9043.12     66.67 o 
  -3   0   2     2746.67     3119.65     29.84 o 
  -2   0   2     4277.37     4338.17    206.30 o 
   0   0   2      759.24      776.79     15.16 o 
   1   0   2     7090.80     7462.42     56.47 o 
   2   0   2     6525.00     6749.84     50.94 o 
   4   0   2      945.56     1090.81     19.03 o 
   5   0   2     3836.16     3840.77     27.93 o 
   6   0   2     1444.28     1393.70     17.95 o 
   7   0   2        9.59       20.71     11.66 o 
   8   0   2     1254.69     1285.52     17.49 o 
   9   0   2     2299.24     2248.67     20.71 o 
  10   0   2      120.90      112.16     12.43 o 
  11   0   2      584.45      586.45     15.04 o 
  12   0   2      378.10      390.20     15.19 o 
  13   0   2       46.89       53.86     14.58 o 
 -14   1   2       63.82       79.68     12.12 o 
 -13   1   2        1.64       20.38      9.93 o 
 -12   1   2        6.42       10.14      7.66 o 
 -11   1   2       40.05       41.23      8.95 o 
 -10   1   2        3.24       18.97      6.97 o 
  -9   1   2       44.54       53.51      6.12 o 
  -8   1   2        4.75       10.13      6.51 o 
  -7   1   2       33.55       44.73      6.05 o 
  -6   1   2     1391.61     1442.53     38.76 o 
  -5   1   2      247.42      278.88      6.32 o 
  -4   1   2      206.49      261.14      7.02 o 
  -3   1   2     6441.44     6807.80     45.88 o 
  -2   1   2     2667.75     2997.38     28.53 o 
  -1   1   2      843.87      829.15     15.90 o 
   0   1   2      174.08      187.30      9.65 o 
   1   1   2       77.65       89.41     10.26 o 
   2   1   2       47.55       50.92     12.43 o 
   3   1   2      164.77      190.11     19.79 o 
   4   1   2       90.76       86.69     15.50 o 
   5   1   2      409.91      396.72     19.95 o 
   6   1   2        2.98       12.90      7.75 o 
   7   1   2       19.58       22.94      8.14 o 
   8   1   2      125.75      109.07      8.57 o 
   9   1   2        0.33        3.00      8.41 o 
  10   1   2        0.43        7.28      8.63 o 
  11   1   2        0.73       -2.94      8.95 o 
  12   1   2       14.67       13.96      9.55 o 
  13   1   2       57.81       56.04     10.46 o 
 -14   2   2       26.22       11.99     15.11 o 
 -13   2   2      249.59      253.36     17.88 o 
 -12   2   2       42.37       32.17      8.52 o 
 -11   2   2      218.80      228.98     15.43 o 
 -10   2   2     1148.03     1124.08     15.16 o 
  -9   2   2      106.43       99.01      7.00 o 
  -8   2   2      391.49      382.87     11.04 o 
  -7   2   2     1582.52     1525.46     12.76 o 
  -6   2   2      235.16      276.40      8.87 o 
  -5   2   2      240.86      234.82      5.78 o 
  -4   2   2     1492.97     1399.71     14.15 o 
  -3   2   2     1090.57      990.60      9.68 o 
  -2   2   2     1585.78     1508.04     11.81 o 
  -1   2   2     3558.24     3375.26     80.96 o 
   0   2   2     6008.63     6020.16     28.46 o 
   1   2   2      356.40      312.10     10.99 o 
   2   2   2     1575.58     1579.36     21.94 o 
   3   2   2      830.58      833.64     38.67 o 
   4   2   2      157.33      227.09     18.72 o 
   5   2   2     1295.81     1308.54     23.17 o 
   6   2   2      656.53      589.12     10.82 o 
   7   2   2        2.69       15.06      7.92 o 
   8   2   2     1307.74     1275.29     38.51 o 
   9   2   2      711.96      654.38     24.17 o 
  10   2   2       24.64       36.83      8.94 o 
  11   2   2      194.00      179.72      9.71 o 
  12   2   2      211.46      205.51     10.47 o 
  13   2   2        1.53       14.91     10.41 o 
 -14   3   2      160.80      164.31     11.82 o 
 -13   3   2        8.94        6.59     10.30 o 
 -12   3   2        1.66        6.89     11.21 o 
 -11   3   2      229.91      236.94     11.39 o 
 -10   3   2        3.36        4.59      5.46 o 
  -9   3   2      252.57      234.93     12.55 o 
  -8   3   2      272.21      263.53     10.54 o 
  -7   3   2      110.04      120.24      5.50 o 
  -6   3   2      737.24      717.75      9.10 o 
  -5   3   2      694.09      682.52      7.10 o 
  -4   3   2     1038.29      958.89      8.00 o 
  -3   3   2        3.81       13.05      5.63 o 
  -2   3   2        0.49        2.31      6.74 o 
  -1   3   2     1940.85     1892.55     58.91 o 
   0   3   2     1540.38     1653.04     14.05 o 
   1   3   2       24.82       19.78      8.40 o 
   2   3   2      248.18      341.25     12.12 o 
   3   3   2      128.27       86.65     13.04 o 
   4   3   2        9.18       14.87     11.39 o 
   5   3   2      443.63      396.03     17.49 o 
   6   3   2        6.89        0.00     14.42 o 
   7   3   2        0.25        7.35      8.74 o 
   8   3   2      812.03      774.61     14.12 o 
   9   3   2      134.73      119.80      8.73 o 
  10   3   2       91.15       85.88      9.10 o 
  11   3   2      203.73      208.93     13.35 o 
  12   3   2       19.24       12.39     10.05 o 
  13   3   2      142.15      137.95     11.91 o 
 -13   4   2        1.10        0.58     12.51 o 
 -12   4   2        0.92       -6.94      6.94 o 
 -11   4   2      345.13      338.30      9.50 o 
 -10   4   2       44.90       58.94      7.44 o 
  -9   4   2       28.86       29.86      6.03 o 
  -8   4   2      922.26      878.50      8.51 o 
  -7   4   2       72.28       72.48      8.12 o 
  -6   4   2      248.20      260.45     10.90 o 
  -5   4   2     5249.37     5275.39     19.16 o 
  -4   4   2     1401.93     1435.15     27.41 o 
  -3   4   2       89.34       85.37      5.60 o 
  -2   4   2     6500.10     6753.34     17.53 o 
  -1   4   2      116.33      120.10      7.89 o 
   0   4   2      465.02      483.73      9.82 o 
   1   4   2     2289.16     2359.49     16.46 o 
   2   4   2       35.17       51.34      8.82 o 
   3   4   2       96.21      110.98      7.74 o 
   4   4   2     1964.74     2090.47     33.60 o 
   5   4   2     1153.71     1230.00     19.03 o 
   6   4   2      376.00      431.02     12.64 o 
   7   4   2      483.11      499.91     18.41 o 
   8   4   2        2.14       17.01      9.14 o 
   9   4   2       26.95       28.54      9.28 o 
  10   4   2      391.69      361.80     10.17 o 
  11   4   2        1.75        7.18     10.14 o 
  12   4   2        1.22       24.35     10.08 o 
  13   4   2       33.73       28.80     12.02 o 
 -13   5   2       16.13       37.03     10.91 o 
 -12   5   2        3.52        7.79      7.60 o 
 -11   5   2       26.37       35.87      6.74 o 
 -10   5   2       52.56       49.05      6.51 o 
  -9   5   2      178.71      183.00     10.03 o 
  -8   5   2       13.60       14.52      5.89 o 
  -7   5   2      124.30      119.11      6.09 o 
  -6   5   2      458.11      478.97     15.82 o 
  -5   5   2      152.82      167.93      5.81 o 
  -4   5   2      774.89      776.47      7.73 o 
  -3   5   2      668.05      678.90     16.44 o 
  -2   5   2     3346.84     3504.80     89.38 o 
  -1   5   2      212.56      251.46     13.50 o 
   0   5   2      304.53      324.43     14.65 o 
   1   5   2       13.01       21.46      8.84 o 
   2   5   2       17.89       23.12      8.79 o 
   3   5   2     1259.90     1439.14     36.44 o 
   4   5   2       89.80       79.22     11.28 o 
   5   5   2      110.52      103.31     10.96 o 
   6   5   2       94.33       92.66     10.95 o 
   7   5   2       71.01       87.18     10.96 o 
   8   5   2        8.66       16.64      9.18 o 
   9   5   2       42.01       58.61      9.82 o 
  10   5   2        2.74        7.24     10.29 o 
  11   5   2        9.99        1.73     10.72 o 
  12   5   2       47.51       57.48      9.16 o 
  13   5   2       16.17       64.20     24.24 o 
 -13   6   2      163.49      162.86     18.67 o 
 -12   6   2       15.83       16.40      9.44 o 
 -11   6   2       77.43       87.04      9.77 o 
 -10   6   2      299.68      302.37      8.01 o 
  -9   6   2        3.12       -2.00      6.10 o 
  -8   6   2      190.74      201.28      9.84 o 
  -7   6   2      304.39      282.09      6.72 o 
  -6   6   2       85.24       79.08      5.41 o 
  -5   6   2      375.48      396.98     10.97 o 
  -4   6   2      300.50      292.57     13.48 o 
  -3   6   2      756.46      780.19     13.04 o 
  -2   6   2     1784.01     1849.01     57.92 o 
  -1   6   2      804.40      822.87     23.48 o 
   0   6   2      857.51      804.87     24.78 o 
   1   6   2     3367.29     3391.76     47.41 o 
   2   6   2     1283.79     1348.10     25.01 o 
   3   6   2      390.70      403.16     15.04 o 
   4   6   2     1400.54     1397.46     30.92 o 
   5   6   2      348.27      361.37      9.62 o 
   6   6   2      221.32      225.09     12.66 o 
   7   6   2      159.13      155.25     11.39 o 
   8   6   2        1.60       -1.76     10.69 o 
   9   6   2      165.54      167.90      9.90 o 
  10   6   2        1.65       30.32     10.18 o 
  11   6   2       52.13       35.56     10.88 o 
  12   6   2      158.08      156.86     12.39 o 
 -12   7   2       67.14       65.96     11.68 o 
 -11   7   2       19.40        8.92      7.45 o 
 -10   7   2       13.05       17.30      5.63 o 
  -9   7   2      208.39      190.78      6.81 o 
  -8   7   2      171.82      181.63      7.40 o 
  -7   7   2        4.56       13.86      5.89 o 
  -6   7   2      867.16      849.25     10.73 o 
  -5   7   2      272.02      276.22      7.20 o 
  -4   7   2       70.18       72.54      5.48 o 
  -3   7   2     1592.10     1582.89     74.65 o 
  -2   7   2        0.70       10.11      6.64 o 
  -1   7   2      431.58      441.52      7.32 o 
   0   7   2     1163.22      898.55    166.80 o 
   1   7   2        5.94       17.68     19.26 o 
   2   7   2     1110.75     1133.92     10.09 o 
   3   7   2       29.12       33.80      9.22 o 
   4   7   2     1470.16     1365.33     11.08 o 
   5   7   2     1178.40     1178.09     10.57 o 
   6   7   2       63.01       62.40      8.90 o 
   7   7   2     1668.23     1720.19     14.68 o 
   8   7   2     1112.97     1107.33     34.45 o 
   9   7   2       19.18       28.66      8.63 o 
  10   7   2      222.24      228.06     11.66 o 
  11   7   2      426.15      396.94     28.16 o 
  12   7   2        1.74       -1.09     18.52 o 
 -12   8   2       19.31       23.96      9.03 o 
 -11   8   2       56.21       37.93      8.50 o 
 -10   8   2        0.99        3.78      8.19 o 
  -9   8   2      399.60      351.82     13.52 o 
  -8   8   2        1.47        3.48      7.23 o 
  -7   8   2        7.59        7.81      6.19 o 
  -6   8   2      301.80      302.82     10.94 o 
  -5   8   2      114.07      104.30      5.36 o 
  -4   8   2       64.73       73.52      7.04 o 
  -3   8   2      742.63      706.40     10.74 o 
  -2   8   2      466.77      447.91      8.02 o 
  -1   8   2        9.31        5.82      4.75 o 
   0   8   2      148.28      127.69     31.92 o 
   1   8   2      957.25      879.28     20.64 o 
   2   8   2       44.89       49.73      8.51 o 
   3   8   2      174.64      171.71      9.00 o 
   4   8   2     1202.47     1130.52     11.34 o 
   5   8   2      124.69      116.42     11.89 o 
   6   8   2      106.42      106.54     11.97 o 
   7   8   2       60.25       55.23      7.69 o 
   8   8   2       28.99       23.05      7.79 o 
   9   8   2      115.05      120.61      7.77 o 
  10   8   2       12.89       -0.77     10.20 o 
  11   8   2        9.78        7.51      8.54 o 
 -11   9   2      140.93      152.65      9.70 o 
 -10   9   2        0.00       16.85      7.15 o 
  -9   9   2      649.23      639.88      8.86 o 
  -8   9   2      259.18      247.14      7.15 o 
  -7   9   2       13.26       21.86     11.66 o 
  -6   9   2      701.79      708.30     17.90 o 
  -5   9   2       28.37       37.43     11.50 o 
  -4   9   2      108.42      117.32      7.25 o 
  -3   9   2     1222.01     1206.61     32.61 o 
  -2   9   2        1.03       13.75      6.21 o 
  -1   9   2      195.25      179.93      7.52 o 
   0   9   2      217.37      210.21     14.27 o 
   1   9   2      220.32      194.46     14.35 o 
   2   9   2     1998.64     1934.86     16.88 o 
   3   9   2      939.00      914.67     10.75 o 
   4   9   2       70.26       70.47      8.68 o 
   5   9   2     1101.48     1112.26     21.94 o 
   6   9   2     1025.87      999.62     34.45 o 
   7   9   2       22.18       10.85      9.70 o 
   8   9   2      500.67      484.89     42.20 o 
   9   9   2      230.88      255.51      7.16 o 
  10   9   2        9.46       17.88      7.27 o 
  11   9   2      300.64      264.21      9.72 o 
 -10  10   2       17.16       22.73      7.56 o 
  -9  10   2       52.32       59.62      9.24 o 
  -8  10   2      426.74      397.06      6.94 o 
  -7  10   2      119.61      129.55      7.66 o 
  -6  10   2        6.35        2.74      6.32 o 
  -5  10   2      808.43      716.74     16.86 o 
  -4  10   2      138.51      126.16     12.05 o 
  -3  10   2        1.51       -5.06     10.13 o 
  -2  10   2     1811.90     1718.54     24.32 o 
  -1  10   2       12.56       22.11      7.04 o 
   0  10   2        2.94        0.00     12.81 o 
   1  10   2     1435.99     1418.98     16.19 o 
   2  10   2        4.82       15.18      8.50 o 
   3  10   2       24.00       19.06      6.93 o 
   4  10   2      319.78      324.53      7.89 o 
   5  10   2      167.70      167.96     22.48 o 
   6  10   2       55.30       58.16      9.11 o 
   7  10   2      157.23      171.79      8.43 o 
   8  10   2      326.86      324.79      9.49 o 
   9  10   2       35.64       34.43      9.31 o 
  10  10   2       83.59       77.90     14.81 o 
 -10  11   2        2.49       26.10      8.98 o 
  -9  11   2       52.35       83.90     10.39 o 
  -8  11   2       30.80       44.85     12.05 o 
  -7  11   2        0.02       -9.68     10.56 o 
  -6  11   2       39.63       40.14      6.64 o 
  -5  11   2       53.93       49.19      6.56 o 
  -4  11   2        1.14        0.35     16.14 o 
  -3  11   2      111.89      110.73      7.35 o 
  -2  11   2      178.76      133.61      9.82 o 
  -1  11   2       48.24       32.67      7.32 o 
   0  11   2       13.36        6.37     13.89 o 
   1  11   2      104.66       97.40      7.48 o 
   2  11   2       23.93       32.05      8.68 o 
   3  11   2      145.25      122.30      7.63 o 
   4  11   2      158.69      156.84      9.21 o 
   5  11   2       46.26       43.36      7.77 o 
   6  11   2      128.07      110.35      8.68 o 
   7  11   2       32.31       42.88     10.69 o 
   8  11   2      103.59      120.21     18.72 o 
   9  11   2       16.51       22.66     12.79 o 
  -9  12   2       28.39       34.41      7.95 o 
  -8  12   2      119.82      140.51     11.22 o 
  -7  12   2       78.72       79.99      9.91 o 
  -6  12   2       21.58       24.19      8.95 o 
  -5  12   2      200.68      198.85     11.87 o 
  -4  12   2       34.91       47.78      7.72 o 
  -3  12   2        7.65       13.20     17.34 o 
  -2  12   2      966.08      939.38     13.35 o 
  -1  12   2       35.02       41.89      9.44 o 
   0  12   2        4.19        3.84      9.01 o 
   1  12   2     1045.82     1012.58     11.05 o 
   2  12   2       81.40       91.96      9.49 o 
   3  12   2       14.27       21.32      9.11 o 
   4  12   2      392.70      371.46     10.30 o 
   5  12   2       11.27        6.59      9.48 o 
   6  12   2      258.50      271.39     10.59 o 
   7  12   2      876.45      890.70     31.92 o 
   8  12   2        1.67       18.15     15.96 o 
  -7  13   2       11.98       21.76      6.73 o 
  -6  13   2      361.17      379.16     11.17 o 
  -5  13   2      160.22      165.35     13.84 o 
  -4  13   2       95.49       85.90     10.09 o 
  -3  13   2      670.65      647.68      9.44 o 
  -2  13   2      154.55      150.27     25.78 o 
  -1  13   2      101.40       89.11     15.11 o 
   0  13   2      294.34      309.66     11.28 o 
   1  13   2        0.02        3.05     10.28 o 
   2  13   2      394.75      374.66     10.46 o 
   3  13   2      490.87      495.26     10.72 o 
   4  13   2       28.24       49.99      8.17 o 
   5  13   2      110.89      103.17     10.51 o 
   6  13   2      262.87      278.74     14.96 o 
   7  13   2       12.72       26.65     11.12 o 
  -6  14   2        1.43        9.76      7.80 o 
  -5  14   2        5.01       14.57      9.44 o 
  -4  14   2        9.25        2.15      9.44 o 
  -3  14   2        0.94       25.28     14.27 o 
  -2  14   2        7.30       28.69      8.12 o 
  -1  14   2       50.36       62.23      8.34 o 
   0  14   2        3.26       12.69     28.16 o 
   1  14   2       69.58       71.31     10.36 o 
   2  14   2        7.74       -7.23     13.81 o 
   3  14   2       51.28       68.82     10.51 o 
   4  14   2      115.77      159.74     27.08 o 
   5  14   2        3.01        8.72      8.68 o 
  -3  15   2      553.88      503.27     38.13 o 
  -2  15   2      108.43      139.60     18.87 o 
  -1  15   2      134.23      149.42      9.25 o 
   0  15   2      418.68      385.74     11.50 o 
   1  15   2       54.39       53.23     25.55 o 
   2  15   2      212.92      201.22      9.28 o 
   3  15   2      241.44      216.75     13.81 o 
 -14   1   3       51.33       30.64      9.08 o 
 -13   1   3       57.38       66.68     10.20 o 
 -12   1   3      131.04      128.24      8.00 o 
 -11   1   3      113.26      102.89      6.03 o 
 -10   1   3      116.77      131.09     10.22 o 
  -9   1   3     1451.40     1439.18     23.30 o 
  -8   1   3      208.20      210.70      4.92 o 
  -7   1   3       22.49       22.65      4.74 o 
  -6   1   3     5850.87     5899.57     81.79 o 
  -5   1   3     3990.20     4089.78     30.22 o 
  -4   1   3       17.33       10.92      5.37 o 
  -3   1   3     2543.88     2454.86     31.56 o 
  -2   1   3     1692.54     1819.53     10.84 o 
  -1   1   3       23.41       30.27      6.95 o 
   0   1   3     3157.95     3138.35     17.71 o 
   1   1   3      163.77      181.37      9.34 o 
   2   1   3        3.19       17.66      6.25 o 
   3   1   3      557.53      518.82     15.88 o 
   4   1   3        0.22        3.60      7.89 o 
   5   1   3      395.23      408.30     14.88 o 
   6   1   3        2.28        9.12      8.58 o 
   7   1   3       32.41       50.15      8.19 o 
   8   1   3      540.56      543.81     13.66 o 
   9   1   3      434.07      406.83      9.92 o 
  10   1   3       10.99       25.76      8.57 o 
  11   1   3       53.38       41.96      9.44 o 
  12   1   3       94.58       90.45     10.04 o 
  13   1   3       12.56       28.49     11.72 o 
 -14   2   3        0.20       -4.33     11.51 o 
 -13   2   3       42.05       48.50     10.25 o 
 -12   2   3      420.39      408.37     12.46 o 
 -11   2   3        0.18        5.23      7.26 o 
 -10   2   3      360.62      334.40      9.16 o 
  -9   2   3     1822.13     1763.92     21.80 o 
  -8   2   3       72.22       83.15      4.54 o 
  -7   2   3       65.63       70.48      5.81 o 
  -6   2   3     1195.33     1201.27     29.47 o 
  -5   2   3      261.83      218.08      4.87 o 
  -4   2   3      449.55      449.48      6.31 o 
  -3   2   3      392.10      453.26      6.70 o 
  -2   2   3     3799.27     3623.77     25.07 o 
  -1   2   3     7404.53     7299.67     85.36 o 
   0   2   3       26.23       36.02      7.23 o 
   1   2   3     3355.04     3056.28     33.53 o 
   2   2   3      611.59      549.56     47.41 o 
   3   2   3        0.05       -0.92     11.81 o 
   4   2   3     6242.27     6536.56     29.77 o 
   5   2   3      814.11      957.74     13.26 o 
   6   2   3      304.13      315.63     16.88 o 
   7   2   3     1132.28     1060.20     12.67 o 
   8   2   3      156.80      147.36      9.62 o 
   9   2   3        0.19       15.72      9.74 o 
  10   2   3      569.86      577.35     16.57 o 
  11   2   3        0.79        2.89      9.92 o 
  12   2   3       30.42       29.61     10.25 o 
  13   2   3      479.21      463.44     13.31 o 
 -13   3   3        3.55        3.57      8.39 o 
 -12   3   3      249.35      227.82      7.33 o 
 -11   3   3      174.78      146.99      8.10 o 
 -10   3   3       21.76       15.81      5.07 o 
  -9   3   3      354.64      320.18     12.85 o 
  -8   3   3      114.65      128.39      8.83 o 
  -7   3   3      168.37      172.25      9.79 o 
  -6   3   3       35.11       28.58      4.75 o 
  -5   3   3      185.71      173.96      7.46 o 
  -4   3   3      942.95      929.53     18.40 o 
  -3   3   3        0.46        7.67      4.77 o 
  -2   3   3      126.12      112.76      5.46 o 
  -1   3   3       20.40       19.70      5.70 o 
   0   3   3      337.05      333.94     10.89 o 
   1   3   3     1383.80     1496.26     35.24 o 
   2   3   3      139.65      103.41     10.23 o 
   3   3   3        3.51        7.98      8.29 o 
   4   3   3      242.15      247.50      9.36 o 
   5   3   3      160.40      158.81     12.12 o 
   6   3   3       81.52       83.01     21.17 o 
   7   3   3        1.30        5.83     14.73 o 
   8   3   3        2.05        2.88      9.56 o 
   9   3   3       69.06       69.09      9.44 o 
  10   3   3       75.83       80.53     10.56 o 
  11   3   3        9.80        4.12     10.36 o 
  12   3   3       18.95       22.24     10.69 o 
  13   3   3       15.56       18.19     12.02 o 
 -13   4   3        0.24        3.11     10.66 o 
 -12   4   3      255.14      277.30      9.11 o 
 -11   4   3       36.78       40.82      6.33 o 
 -10   4   3       38.88       42.95      8.03 o 
  -9   4   3      325.49      334.68     15.40 o 
  -8   4   3     1092.08     1043.15     28.01 o 
  -7   4   3       82.83       87.11      6.01 o 
  -6   4   3     1055.36      989.52      8.65 o 
  -5   4   3     4376.97     4201.93     68.69 o 
  -4   4   3      264.34      293.78      6.57 o 
  -3   4   3      920.62      844.92     20.85 o 
  -2   4   3     4681.96     4543.35     43.00 o 
  -1   4   3      496.49      631.30     14.75 o 
   0   4   3      197.02      193.11      6.84 o 
   1   4   3     6777.89     7103.01    128.63 o 
   2   4   3       40.99       76.63      8.45 o 
   3   4   3      467.80      522.62     13.96 o 
   4   4   3     6258.63     6679.26     27.77 o 
   5   4   3        8.86       26.55     11.81 o 
   6   4   3      129.88      128.43     12.43 o 
   7   4   3     1788.98     1353.15    283.33 o 
   8   4   3       37.32       38.37     10.03 o 
   9   4   3       65.79       66.32      9.65 o 
  10   4   3      474.70      448.80     21.25 o 
  11   4   3       16.94       32.61     10.95 o 
  12   4   3       51.85       55.06     13.97 o 
  13   4   3      199.35      196.76     10.48 o 
 -13   5   3       40.31       54.69      8.95 o 
 -12   5   3       23.83       22.40     13.38 o 
 -11   5   3      311.82      294.13     11.93 o 
 -10   5   3       53.33       63.78      7.38 o 
  -9   5   3       78.20       76.09      7.15 o 
  -8   5   3      597.76      558.53     24.81 o 
  -7   5   3        5.34        2.63     12.80 o 
  -6   5   3      747.63      702.22      8.18 o 
  -5   5   3     1713.17     1663.76     16.74 o 
  -4   5   3       50.53       50.09      5.89 o 
  -3   5   3     1137.19     1100.32     17.25 o 
  -2   5   3     1426.90     1473.35     23.83 o 
  -1   5   3      228.42      233.32      6.89 o 
   0   5   3     2820.18     2809.85     72.24 o 
   1   5   3     2426.52     2550.41     41.35 o 
   2   5   3      573.94      562.79     11.35 o 
   3   5   3     2048.66     2174.90     35.21 o 
   4   5   3      518.45      497.26     49.41 o 
   5   5   3      385.33      371.48     13.50 o 
   6   5   3      563.97      543.49     13.96 o 
   7   5   3       46.92       38.36      8.59 o 
   8   5   3      666.64      555.51     77.95 o 
   9   5   3      373.70      379.02      9.05 o 
  10   5   3        2.28       13.06      7.11 o 
  11   5   3      129.10      120.03      8.09 o 
  12   5   3       83.22      110.96     18.59 o 
 -13   6   3       17.55       27.17      9.12 o 
 -12   6   3       20.48       34.59      7.24 o 
 -11   6   3       14.19        8.74      6.84 o 
 -10   6   3      111.87      123.54      6.04 o 
  -9   6   3       18.02       28.15      7.21 o 
  -8   6   3      522.26      528.28     11.46 o 
  -7   6   3      118.96      140.05     10.12 o 
  -6   6   3      712.54      685.69     11.31 o 
  -5   6   3     1268.01     1315.04     13.29 o 
  -4   6   3      208.99      216.74      6.33 o 
  -3   6   3      737.63      705.63      8.15 o 
  -2   6   3      141.50      128.13      6.11 o 
  -1   6   3     1288.02     1274.91     11.11 o 
   0   6   3       16.60       24.33      8.41 o 
   1   6   3      536.72      478.70     38.74 o 
   2   6   3     1521.91     1478.12     23.78 o 
   3   6   3     2035.43     2025.13     14.96 o 
   4   6   3        0.29       -2.89      9.57 o 
   5   6   3     1608.04     1647.02     86.85 o 
   6   6   3      422.46      446.82     13.50 o 
   7   6   3       41.92       43.58      8.44 o 
   8   6   3       15.52       35.14      8.44 o 
   9   6   3      215.87      217.01      9.54 o 
  10   6   3      144.47      131.42      9.60 o 
  11   6   3        4.81       17.11     10.66 o 
  12   6   3      276.55      299.95     15.42 o 
 -12   7   3        0.40       28.16      8.68 o 
 -11   7   3      192.71      203.77      8.56 o 
 -10   7   3      122.88      100.04     11.28 o 
  -9   7   3       12.64       19.33      7.46 o 
  -8   7   3      390.67      382.70      6.99 o 
  -7   7   3       72.47       71.69      5.41 o 
  -6   7   3       11.73        1.03      9.86 o 
  -5   7   3       53.61       61.48      6.86 o 
  -4   7   3      806.51      797.63     25.74 o 
  -3   7   3     1273.19     1216.07     18.75 o 
  -2   7   3      104.02      102.17      6.76 o 
  -1   7   3      759.47      751.12      8.74 o 
   0   7   3     1499.51     1446.30      9.49 o 
   1   7   3        4.47        9.72      6.82 o 
   2   7   3       88.57       82.70      7.18 o 
   3   7   3      658.18      618.91     10.97 o 
   4   7   3      178.55      188.33      8.01 o 
   5   7   3       16.87       21.82      7.37 o 
   6   7   3      275.87      274.83     25.78 o 
   7   7   3      530.64      583.53     11.20 o 
   8   7   3      134.52      126.59      9.21 o 
   9   7   3       27.14       30.94      7.57 o 
  10   7   3       15.67       24.96      7.92 o 
  11   7   3        7.16       25.50     10.41 o 
  12   7   3       96.15       88.08      9.38 o 
 -12   8   3        1.39       17.44      9.14 o 
 -11   8   3        8.29       12.44      8.45 o 
 -10   8   3      227.62      244.80      8.17 o 
  -9   8   3        6.32       10.94      6.38 o 
  -8   8   3       29.84       27.96      6.23 o 
  -7   8   3     1026.51     1048.90      9.80 o 
  -6   8   3        9.17       23.25      9.60 o 
  -5   8   3        5.06       -2.32      7.45 o 
  -4   8   3     1011.70     1015.52     10.26 o 
  -3   8   3       12.13       22.99      5.84 o 
  -2   8   3        4.66       25.85     15.42 o 
  -1   8   3        2.05        4.14      8.14 o 
   0   8   3      340.02      309.04      7.50 o 
   1   8   3       45.00       31.72     10.89 o 
   2   8   3       21.24       22.17      6.95 o 
   3   8   3     1433.14     1422.70     11.10 o 
   4   8   3      105.45      105.28      8.66 o 
   5   8   3        2.47       -6.04      7.20 o 
   6   8   3      646.15      650.67     21.48 o 
   7   8   3       38.11       29.77     12.74 o 
   8   8   3       68.54       96.21     13.50 o 
   9   8   3      101.55       98.66     13.66 o 
  10   8   3       42.64       35.09     10.31 o 
  11   8   3      115.12      129.58     11.23 o 
 -11   9   3       12.25        8.38     13.04 o 
 -10   9   3        2.00       -2.20     13.79 o 
  -9   9   3       13.98       20.69     14.98 o 
  -8   9   3        6.89        9.94      7.49 o 
  -7   9   3       51.59       47.87      5.82 o 
  -6   9   3       11.66       22.05      5.53 o 
  -5   9   3       34.57       46.44      6.08 o 
  -4   9   3        2.23        3.49      7.33 o 
  -3   9   3       17.25       12.58      6.07 o 
  -2   9   3        2.51        7.13      8.41 o 
  -1   9   3       91.05       86.69      5.47 o 
   0   9   3        1.74       22.04      6.89 o 
   1   9   3      161.56      149.35     10.82 o 
   2   9   3        4.20       22.10      9.28 o 
   3   9   3      122.64      119.17     12.05 o 
   4   9   3       69.48       54.33     12.12 o 
   5   9   3      245.68      235.54      8.20 o 
   6   9   3      254.45      278.49     26.08 o 
   7   9   3       11.41       17.68     11.15 o 
   8   9   3        6.08        1.99     13.50 o 
   9   9   3       27.30       32.84     13.81 o 
  10   9   3        4.62       25.19     10.43 o 
 -10  10   3       56.63       49.89      8.79 o 
  -9  10   3       19.55       17.68      8.18 o 
  -8  10   3       79.89       72.32      6.14 o 
  -7  10   3      312.20      338.47      8.82 o 
  -6  10   3       32.74       48.86      6.54 o 
  -5  10   3       57.51       60.03      6.40 o 
  -4  10   3      484.96      461.77      7.00 o 
  -3  10   3      168.90      159.50      5.82 o 
  -2  10   3       13.87       22.42      6.09 o 
  -1  10   3      197.05      212.09      7.98 o 
   0  10   3       38.84       44.33     12.20 o 
   1  10   3      131.02      112.14      7.10 o 
   2  10   3      515.10      550.76     28.16 o 
   3  10   3       19.85       35.42     10.82 o 
   4  10   3        4.27       -8.56      8.95 o 
   5  10   3        2.03       -4.51      7.07 o 
   6  10   3      319.26      328.48      9.22 o 
   7  10   3       89.50       88.88     11.59 o 
   8  10   3       27.79       21.94     14.27 o 
   9  10   3      352.23      356.75     11.66 o 
  10  10   3       84.13       74.80     10.96 o 
 -10  11   3        1.17      -15.96     15.96 o 
  -9  11   3       21.41       23.98      7.54 o 
  -8  11   3      326.05      327.52      7.83 o 
  -7  11   3       19.79       22.35      6.20 o 
  -6  11   3        2.89        9.32      5.79 o 
  -5  11   3      114.64      133.30     10.19 o 
  -4  11   3        1.74       -5.41      5.61 o 
  -3  11   3      243.38      243.46      5.14 o 
  -2  11   3      483.60      470.53     23.71 o 
  -1  11   3        1.22       13.69     18.57 o 
   0  11   3      329.14      325.96      9.32 o 
   1  11   3      647.80      707.26     43.96 o 
   2  11   3      173.48      215.32      9.36 o 
   3  11   3      897.14      876.84     10.82 o 
   4  11   3      255.10      253.79     20.48 o 
   5  11   3      268.29      264.96     17.34 o 
   6  11   3      946.87      985.17     13.05 o 
   7  11   3       86.81       74.10     15.42 o 
   8  11   3       78.33       58.77     14.88 o 
   9  11   3       54.83       40.82     11.20 o 
  -8  12   3       11.67       27.93      7.37 o 
  -7  12   3        5.95       12.00      8.24 o 
  -6  12   3        1.15        2.67      7.36 o 
  -5  12   3       24.98       33.91      6.05 o 
  -4  12   3        1.44        3.71      6.13 o 
  -3  12   3       38.11       36.76     12.28 o 
  -2  12   3       36.22       40.85      7.66 o 
  -1  12   3       43.66       63.74      9.38 o 
   0  12   3       78.61       81.99     14.96 o 
   1  12   3       12.17        0.32      9.21 o 
   2  12   3      276.19      255.08      8.23 o 
   3  12   3       17.04       26.55      7.40 o 
   4  12   3      155.85      173.66     10.88 o 
   5  12   3      244.46      221.16     10.13 o 
   6  12   3       46.63       83.52     23.25 o 
   7  12   3      282.74      274.17     27.08 o 
   8  12   3      139.66      152.83     11.35 o 
  -7  13   3       27.33       34.12      6.94 o 
  -6  13   3       19.98       14.04      5.62 o 
  -5  13   3       84.77       78.47     12.32 o 
  -4  13   3        5.35       45.90     29.66 o 
  -3  13   3      205.14      206.69      8.79 o 
  -2  13   3       35.06       23.83      6.89 o 
  -1  13   3      120.28      118.58      9.87 o 
   0  13   3       68.99       50.09      8.67 o 
   1  13   3       19.49       29.23      9.98 o 
   2  13   3      400.99      417.63      9.03 o 
   3  13   3       51.75       60.33     19.64 o 
   4  13   3      140.85      152.66     12.35 o 
   5  13   3      321.74      340.52     12.17 o 
   6  13   3      156.49      156.05     11.26 o 
   7  13   3       26.10       21.35     13.06 o 
  -5  14   3       44.35       59.89      7.65 o 
  -4  14   3      862.55      850.52     39.28 o 
  -3  14   3      143.63      124.11     15.62 o 
  -2  14   3      318.53      293.12     13.30 o 
  -1  14   3     1244.73     1322.61     45.34 o 
   0  14   3       24.94       25.55     10.09 o 
   1  14   3      797.00      812.87     10.18 o 
   2  14   3     1627.89     1652.80     51.10 o 
   3  14   3       47.78       55.18     17.26 o 
   4  14   3      235.75      265.16     15.80 o 
   5  14   3      446.84      466.16     13.89 o 
  -3  15   3      122.98      108.80      7.48 o 
  -2  15   3      391.86      419.68      8.49 o 
  -1  15   3       41.15       45.04      8.66 o 
   0  15   3      150.23      172.39     20.56 o 
   1  15   3       60.77       57.35      9.59 o 
   2  15   3       45.07       41.65     11.17 o 
 -14   0   4      152.78      197.78     16.42 o 
 -13   0   4       79.63       98.36     14.73 o 
 -12   0   4       25.79       23.48      9.97 o 
 -11   0   4      401.02      395.47     16.49 o 
 -10   0   4      757.29      740.73     13.04 o 
  -9   0   4      363.90      354.63     10.51 o 
  -8   0   4      617.65      610.25      7.49 o 
  -7   0   4     1536.86     1450.70     17.72 o 
  -6   0   4     2998.08     2952.82     12.42 o 
  -5   0   4     2221.96     2261.57     43.58 o 
  -4   0   4     1815.13     1499.38     42.04 o 
  -3   0   4     2199.24     2083.29     59.61 o 
  -2   0   4     2408.69     2646.87     16.88 o 
  -1   0   4    10821.92    10298.89    252.49 o 
   0   0   4     8536.02     9044.64     47.18 o 
   1   0   4     3198.99     3211.66     27.47 o 
   2   0   4     4453.33     3928.84     31.15 o 
   3   0   4     2856.68     3148.29     28.69 o 
   4   0   4       62.57       46.65     11.81 o 
   5   0   4     4226.71     4070.93     31.76 o 
   6   0   4       13.69        6.73      8.99 o 
   7   0   4       16.83       11.76      8.24 o 
   8   0   4     2748.88     2702.64     60.30 o 
   9   0   4      202.79      205.81     11.81 o 
  10   0   4       21.16       34.55      9.11 o 
  11   0   4      240.97      256.72     11.34 o 
  12   0   4      260.19      258.95     19.79 o 
  13   0   4       38.70       41.58     11.44 o 
 -14   1   4        3.26       12.27      8.94 o 
 -13   1   4       10.92       53.45     13.35 o 
 -12   1   4        4.33       13.05      7.20 o 
 -11   1   4       49.01       37.20      6.55 o 
 -10   1   4       30.78       35.48      4.69 o 
  -9   1   4        1.45        3.80      6.91 o 
  -8   1   4       10.22       16.77      8.03 o 
  -7   1   4      123.01      147.12      5.98 o 
  -6   1   4      152.46      169.60      4.97 o 
  -5   1   4      440.48      421.23      8.03 o 
  -4   1   4       86.39      112.33      6.29 o 
  -3   1   4       41.56       52.99      5.49 o 
  -2   1   4      545.50      513.71      6.48 o 
  -1   1   4      358.86      398.77     10.17 o 
   0   1   4      371.26      314.13      6.76 o 
   1   1   4      175.73      160.13      7.09 o 
   2   1   4      137.45      150.71      6.47 o 
   3   1   4     1742.26     1757.44     38.97 o 
   4   1   4     1425.28     1398.17     15.02 o 
   5   1   4        3.27        8.87      7.79 o 
   6   1   4      389.46      412.52     10.87 o 
   7   1   4       72.06       57.40      6.37 o 
   8   1   4      330.88      311.55      7.42 o 
   9   1   4      423.59      425.84      7.35 o 
  10   1   4        5.93        4.84      6.72 o 
  11   1   4      112.93      115.97      7.32 o 
  12   1   4       95.21      101.49      7.52 o 
  13   1   4        1.12        0.76      8.32 o 
 -13   2   4        9.49       27.34      8.71 o 
 -12   2   4      106.63      103.25     10.74 o 
 -11   2   4       83.86      119.36     11.14 o 
 -10   2   4      123.65      132.13      6.29 o 
  -9   2   4       55.24       65.47     10.66 o 
  -8   2   4      104.04       98.13      5.90 o 
  -7   2   4      689.85      710.51     13.69 o 
  -6   2   4      264.16      252.06      5.59 o 
  -5   2   4      119.15       99.84      8.26 o 
  -4   2   4     6408.41     6537.44     16.13 o 
  -3   2   4      349.31      351.30      9.15 o 
  -2   2   4      942.23      964.06     11.94 o 
  -1   2   4    14734.24    15094.71    148.74 o 
   0   2   4        3.36        7.26      7.26 o 
   1   2   4      140.82      146.98      5.53 o 
   2   2   4     2396.60     2282.83     50.55 o 
   3   2   4       87.74       94.98     11.81 o 
   4   2   4       30.60       41.12     11.97 o 
   5   2   4      138.98      116.15     11.97 o 
   6   2   4     1030.13     1020.22     20.18 o 
   7   2   4      261.79      254.29      9.60 o 
   8   2   4      240.47      235.85      7.56 o 
   9   2   4      629.22      617.44      8.48 o 
  10   2   4       18.45       26.41      7.15 o 
  11   2   4      134.25      143.53      7.74 o 
  12   2   4      124.87      148.08      8.26 o 
  13   2   4       10.75       13.75      8.81 o 
 -13   3   4       32.17       37.98      7.51 o 
 -12   3   4       17.57        8.90      7.59 o 
 -11   3   4      281.22      256.33      9.79 o 
 -10   3   4      394.96      383.35      7.02 o 
  -9   3   4       77.60       75.87      6.07 o 
  -8   3   4      437.94      456.70     16.30 o 
  -7   3   4      376.56      336.89      5.46 o 
  -6   3   4       10.76        8.87      5.79 o 
  -5   3   4     3234.81     3086.70     37.96 o 
  -4   3   4       11.11       15.76      4.80 o 
  -3   3   4     1000.13     1063.75      7.99 o 
  -2   3   4     3322.58     3019.67     34.64 o 
  -1   3   4     1394.88     1700.97     11.36 o 
   0   3   4     8407.34     8891.94    364.00 o 
   1   3   4      259.37      188.99      6.61 o 
   2   3   4     5315.23     6379.98     82.93 o 
   3   3   4     9056.39     9766.63     33.45 o 
   4   3   4      961.93     1001.20     15.50 o 
   5   3   4     1755.80     1923.83     18.57 o 
   6   3   4     1142.77     1227.06     16.26 o 
   7   3   4      185.45      182.75     12.89 o 
   8   3   4      385.86      357.66     21.10 o 
   9   3   4      487.82      515.56      8.95 o 
  10   3   4       54.53       64.70      7.90 o 
  11   3   4       33.24       38.15      8.14 o 
  12   3   4      115.50      128.67      9.31 o 
 -13   4   4        3.76       15.50      7.51 o 
 -12   4   4      235.78      230.55     12.50 o 
 -11   4   4       42.38       43.43      9.36 o 
 -10   4   4        4.21        6.40     10.50 o 
  -9   4   4      787.58      767.98     13.10 o 
  -8   4   4       45.58       45.55      6.82 o 
  -7   4   4      266.08      258.21      6.47 o 
  -6   4   4     2331.94     2283.68     34.11 o 
  -5   4   4       63.17       51.92      6.45 o 
  -4   4   4      165.27      177.68      6.24 o 
  -3   4   4     2613.06     2691.87     59.55 o 
  -2   4   4     2102.45     2267.96     41.36 o 
  -1   4   4     1088.03     1190.00      9.82 o 
   0   4   4     4408.63     4525.12     19.72 o 
   1   4   4      409.61      405.54     17.76 o 
   2   4   4        4.20        5.99      6.06 o 
   3   4   4      102.53      104.80      9.05 o 
   4   4   4      243.63      245.66      9.51 o 
   5   4   4       65.50       67.36      8.90 o 
   6   4   4       12.25       17.65      8.44 o 
   7   4   4      298.38      306.88     13.50 o 
   8   4   4       12.53       16.88     12.28 o 
   9   4   4      115.65      111.46      9.59 o 
  10   4   4       13.95       42.77      9.28 o 
  11   4   4       12.74       14.43      9.93 o 
  12   4   4        1.31       24.37     10.63 o 
 -13   5   4        0.31       13.77      8.88 o 
 -12   5   4       28.56       37.14      6.62 o 
 -11   5   4       38.32       36.24      8.00 o 
 -10   5   4        2.55       16.41      5.86 o 
  -9   5   4        5.54       -3.95      6.18 o 
  -8   5   4      178.03      175.88      8.74 o 
  -7   5   4      145.63      149.36     12.17 o 
  -6   5   4      121.79      118.96      8.65 o 
  -5   5   4      356.62      311.97      7.26 o 
  -4   5   4        5.12       11.45      4.95 o 
  -3   5   4      130.39      124.67      5.50 o 
  -2   5   4      837.36      779.66     16.66 o 
  -1   5   4       24.72       27.54      5.95 o 
   0   5   4      125.83      119.38     11.20 o 
   1   5   4     1160.61     1105.03     27.61 o 
   2   5   4      146.81      158.02      5.51 o 
   3   5   4        2.28        4.76     11.66 o 
   4   5   4      625.31      593.20     13.81 o 
   5   5   4      429.88      409.23     13.50 o 
   6   5   4       83.40       97.43      8.90 o 
   7   5   4      453.70      484.72     10.74 o 
   8   5   4       31.94       60.92     12.58 o 
   9   5   4       61.66       56.36      9.44 o 
  10   5   4        0.20        0.26      9.54 o 
  11   5   4       18.58       27.30      7.37 o 
  12   5   4       30.09        2.29     12.20 o 
 -12   6   4       98.17      104.22      8.56 o 
 -11   6   4      139.88      149.29     13.85 o 
 -10   6   4       41.69       59.70      7.56 o 
  -9   6   4      202.10      213.42      6.00 o 
  -8   6   4      125.87      139.77      8.39 o 
  -7   6   4      257.73      244.37     14.30 o 
  -6   6   4      290.43      293.56      7.24 o 
  -5   6   4       73.83       52.67      5.49 o 
  -4   6   4     1250.20     1253.80     33.68 o 
  -3   6   4      532.83      524.16      8.79 o 
  -2   6   4       77.00       81.13      5.96 o 
  -1   6   4     2108.42     2145.15     37.24 o 
   0   6   4      652.39      648.05     15.10 o 
   1   6   4        2.11        8.38      6.87 o 
   2   6   4     1795.02     1788.47     11.83 o 
   3   6   4      369.32      372.00     12.75 o 
   4   6   4      220.24      225.71      9.82 o 
   5   6   4      954.29      935.53     15.34 o 
   6   6   4       18.51      -11.97     11.97 o 
   7   6   4      481.80      489.32     13.66 o 
   8   6   4      567.78      604.25     14.27 o 
   9   6   4        7.85       14.12     13.20 o 
  10   6   4      293.10      306.44     10.47 o 
  11   6   4      259.53      255.37     23.25 o 
  12   6   4        6.98       30.74      9.13 o 
 -12   7   4       14.48       19.66     10.39 o 
 -11   7   4       28.59       38.72      8.27 o 
 -10   7   4      200.05      176.49      6.34 o 
  -9   7   4        4.09       10.02     15.54 o 
  -8   7   4       47.05       58.13     10.28 o 
  -7   7   4      273.29      258.37     11.00 o 
  -6   7   4       21.36       10.12      6.05 o 
  -5   7   4        6.54       -2.36      5.91 o 
  -4   7   4      859.65      863.81     15.94 o 
  -3   7   4       12.86       26.90      6.72 o 
  -2   7   4        0.45        6.80      5.81 o 
  -1   7   4      159.96      144.88      5.64 o 
   0   7   4        0.26        6.58      6.62 o 
   1   7   4      285.63      302.18     10.94 o 
   2   7   4        1.44        2.18      6.01 o 
   3   7   4      956.07      936.20     10.61 o 
   4   7   4     1002.41     1014.93     52.10 o 
   5   7   4      469.85      457.10     10.13 o 
   6   7   4      670.46      611.31     14.12 o 
   7   7   4      410.65      419.97     10.59 o 
   8   7   4       48.59       72.42     12.58 o 
   9   7   4      179.62      174.46     10.13 o 
  10   7   4      205.10      197.74     10.52 o 
  11   7   4        4.84       21.71      8.74 o 
 -11   8   4       60.66       58.08      6.69 o 
 -10   8   4       63.70       70.79      8.12 o 
  -9   8   4       23.73       31.86      6.53 o 
  -8   8   4      226.00      234.27      7.82 o 
  -7   8   4        7.79       10.66      5.56 o 
  -6   8   4        2.88        2.35      5.92 o 
  -5   8   4      113.56      124.57      6.08 o 
  -4   8   4      186.40      196.20      7.73 o 
  -3   8   4       88.39       77.03      8.32 o 
  -2   8   4       72.20       68.16      6.76 o 
  -1   8   4      159.27      144.70      7.26 o 
   0   8   4     1656.94     1512.38     27.83 o 
   1   8   4     1286.66     1299.82     18.95 o 
   2   8   4     1511.94     1458.21     38.65 o 
   3   8   4      444.10      435.29      8.33 o 
   4   8   4     1023.80      978.71     20.92 o 
   5   8   4     1258.80     1233.05     15.65 o 
   6   8   4       43.72       42.35     12.43 o 
   7   8   4       52.77       63.83     12.89 o 
   8   8   4      278.65      221.11     14.27 o 
   9   8   4       47.33       45.42     14.42 o 
  10   8   4        2.07       15.94     10.46 o 
  11   8   4       66.03       83.46     12.74 o 
 -11   9   4        0.12        2.07      8.86 o 
 -10   9   4      140.58      125.58      7.45 o 
  -9   9   4        0.42       18.30      6.85 o 
  -8   9   4      261.60      270.74      9.57 o 
  -7   9   4      584.68      562.96     17.04 o 
  -6   9   4       36.68       53.00      9.74 o 
  -5   9   4      861.06      829.79      7.19 o 
  -4   9   4     1538.89     1463.68      9.21 o 
  -3   9   4      273.12      258.76      6.43 o 
  -2   9   4     2980.17     2920.90     10.18 o 
  -1   9   4     2589.64     2420.11    112.39 o 
   0   9   4       53.01       47.23      5.46 o 
   1   9   4     4146.87     4096.73     29.69 o 
   2   9   4     2450.51     2403.53     48.96 o 
   3   9   4       29.77       24.21      7.97 o 
   4   9   4      785.32      763.36     11.68 o 
   5   9   4      289.46      272.82     11.75 o 
   6   9   4      116.06      106.18      9.67 o 
   7   9   4      276.66      250.11     14.12 o 
   8   9   4        0.23       28.85     13.50 o 
   9   9   4       86.09       93.29     14.58 o 
  10   9   4       60.87       98.69     10.69 o 
 -10  10   4        2.77      -10.80     16.66 o 
  -9  10   4      235.76      236.33      8.65 o 
  -8  10   4       67.34       63.20      6.98 o 
  -7  10   4       14.80       29.10     15.85 o 
  -6  10   4      237.22      243.93     15.58 o 
  -5  10   4      129.54      107.64      5.89 o 
  -4  10   4       67.17       75.47      6.29 o 
  -3  10   4      525.98      537.03     16.02 o 
  -2  10   4       78.96       84.12      7.26 o 
  -1  10   4       64.85       79.06      5.51 o 
   0  10   4      672.46      651.21      7.74 o 
   1  10   4        1.96        9.06      7.74 o 
   2  10   4      136.27      117.46     38.17 o 
   3  10   4      688.57      667.19     13.13 o 
   4  10   4       61.99       50.54     11.12 o 
   5  10   4      337.19      350.47     15.16 o 
   6  10   4      595.75      612.84     14.42 o 
   7  10   4      287.17      311.94     10.74 o 
   8  10   4      171.15      176.00     10.43 o 
   9  10   4      245.38      254.86     15.65 o 
  -9  11   4        1.45       13.99      8.74 o 
  -8  11   4      174.08      164.32      6.92 o 
  -7  11   4      213.50      220.23      8.33 o 
  -6  11   4       12.97       29.98      9.49 o 
  -5  11   4      316.62      305.97      8.32 o 
  -4  11   4      157.92      140.57      7.84 o 
  -3  11   4      193.98      170.67     11.65 o 
  -2  11   4      447.48      448.03     11.56 o 
  -1  11   4       62.05       67.28      5.89 o 
   0  11   4      148.63      152.11     10.28 o 
   1  11   4      188.08      170.42      7.95 o 
   2  11   4       26.28       35.24     10.59 o 
   3  11   4        4.12        9.98      7.46 o 
   4  11   4       31.41       41.05      8.65 o 
   5  11   4       18.11       17.98      8.92 o 
   6  11   4        3.27       17.34     10.67 o 
   7  11   4        2.99       28.85     10.43 o 
   8  11   4        1.92       -5.22     10.59 o 
  -8  12   4       33.44       75.38     24.24 o 
  -7  12   4      151.68      162.30      8.74 o 
  -6  12   4      531.68      525.61     13.72 o 
  -5  12   4       10.40        6.63      6.18 o 
  -4  12   4      390.07      364.49      7.40 o 
  -3  12   4      678.51      713.32      7.57 o 
  -2  12   4      186.93      184.50      8.09 o 
  -1  12   4      124.49      114.88      8.73 o 
   0  12   4       20.30       33.96      5.94 o 
   1  12   4     1066.17     1130.69     18.44 o 
   2  12   4      547.93      543.31      9.05 o 
   3  12   4       13.68       18.76      7.08 o 
   4  12   4      551.28      556.02      9.71 o 
   5  12   4      282.56      298.56      8.36 o 
   6  12   4       97.71       96.39     11.08 o 
   7  12   4      149.53      172.31     10.89 o 
  -7  13   4       51.24       61.51     10.70 o 
  -6  13   4       68.19       83.56     15.68 o 
  -5  13   4      173.78      178.70      8.17 o 
  -4  13   4        4.41       10.40      7.07 o 
  -3  13   4      465.77      484.04      9.79 o 
  -2  13   4      353.20      354.34      9.97 o 
  -1  13   4       20.41       33.37      6.24 o 
   0  13   4      410.70      423.26     17.52 o 
   1  13   4      209.78      203.06      8.73 o 
   2  13   4        3.49        4.42     10.08 o 
   3  13   4       33.44       54.14      8.88 o 
   4  13   4        9.37       12.21      7.41 o 
   5  13   4      110.80      113.44      8.61 o 
   6  13   4      101.61      109.75     11.87 o 
  -5  14   4        2.67        3.22      7.78 o 
  -4  14   4        2.65        4.55      7.56 o 
  -3  14   4       84.34       95.22      7.68 o 
  -2  14   4        4.55        8.89      8.50 o 
  -1  14   4        5.31        5.13      8.44 o 
   0  14   4      386.41      407.99     16.71 o 
   1  14   4       85.15       82.90      9.96 o 
   2  14   4       10.73       13.93      8.54 o 
   3  14   4      226.21      254.82     15.83 o 
   4  14   4       22.92       25.44      8.02 o 
  -1  15   4       20.57       17.97     17.07 o 
   0  15   4       55.36       57.33     11.31 o 
 -13   1   5       51.43       36.64      6.10 o 
 -12   1   5        2.54       18.20     10.40 o 
 -11   1   5        0.20       -6.05     11.74 o 
 -10   1   5      454.28      433.82      5.92 o 
  -9   1   5       15.52       17.74      4.84 o 
  -8   1   5       76.72       76.86      7.11 o 
  -7   1   5      585.47      564.47      5.47 o 
  -6   1   5       77.74       73.02      7.86 o 
  -5   1   5       41.64       38.29      4.70 o 
  -4   1   5      628.89      571.52      9.68 o 
  -3   1   5        3.50        5.56      4.55 o 
  -2   1   5     1245.75     1308.36     27.35 o 
  -1   1   5     5901.30     5962.87     91.62 o 
   0   1   5       52.67       59.39      7.44 o 
   1   1   5      472.52      433.68      8.20 o 
   2   1   5     2554.37     2486.26     38.53 o 
   3   1   5      170.85      175.47      9.98 o 
   4   1   5     1903.60     1883.18     16.30 o 
   5   1   5      466.80      434.91     11.75 o 
   6   1   5        0.24        0.76      7.79 o 
   7   1   5      197.23      209.90      8.67 o 
   8   1   5       48.00       52.52      7.09 o 
   9   1   5      116.36      109.80      7.29 o 
  10   1   5        8.07       13.56      7.13 o 
  11   1   5       14.70       13.11      7.74 o 
  12   1   5      153.46      151.25      9.07 o 
 -13   2   5      100.16       91.20      7.74 o 
 -12   2   5        9.45       19.39      6.97 o 
 -11   2   5       38.06       38.10      6.77 o 
 -10   2   5      188.85      190.75      7.98 o 
  -9   2   5       45.90       62.18      5.98 o 
  -8   2   5        2.71       11.73      7.84 o 
  -7   2   5       71.59       77.73      5.38 o 
  -6   2   5     1691.39     1565.46     11.82 o 
  -5   2   5     1084.51     1060.70      7.35 o 
  -4   2   5      585.41      592.93     10.49 o 
  -3   2   5     1175.70     1105.70     10.39 o 
  -2   2   5     1570.32     1570.40     28.90 o 
  -1   2   5       28.02       24.93      5.34 o 
   0   2   5     2738.82     2715.85     76.50 o 
   1   2   5      188.49      213.13      6.44 o 
   2   2   5      293.29      273.03      7.04 o 
   3   2   5     3942.78     3202.77    272.44 o 
   4   2   5       16.01       15.19     11.35 o 
   5   2   5      241.76      217.27      9.97 o 
   6   2   5      987.71      973.43     15.96 o 
   7   2   5      267.69      241.67     13.04 o 
   8   2   5      702.40      708.38     15.02 o 
   9   2   5     1134.80     1142.86     20.69 o 
  10   2   5        1.19       12.82      8.08 o 
  11   2   5       25.26       35.44      8.50 o 
  12   2   5      283.64      283.81     10.42 o 
 -13   3   5        2.91        0.71      7.98 o 
 -12   3   5       11.63        4.87      9.88 o 
 -11   3   5      241.83      241.75     18.68 o 
 -10   3   5        9.94       21.30      8.17 o 
  -9   3   5      249.92      226.23      6.54 o 
  -8   3   5       44.14       49.33      5.85 o 
  -7   3   5        2.71       10.35      5.47 o 
  -6   3   5      429.39      412.89      5.84 o 
  -5   3   5       74.54       81.89      4.52 o 
  -4   3   5        8.25        8.41      4.35 o 
  -3   3   5       52.05       60.00      4.83 o 
  -2   3   5      311.37      309.69      5.45 o 
  -1   3   5        1.97        8.57      5.31 o 
   0   3   5      963.42      983.43     17.71 o 
   1   3   5      293.87      278.39      7.93 o 
   2   3   5      486.24      495.91      7.80 o 
   3   3   5        0.96       -1.99      8.59 o 
   4   3   5       87.96       96.21     11.97 o 
   5   3   5        0.01      -11.97     11.97 o 
   6   3   5       14.83       27.93     12.58 o 
   7   3   5        2.78        5.83      8.59 o 
   8   3   5       58.52       78.87     12.58 o 
   9   3   5        3.32       13.53      9.82 o 
  10   3   5        7.01       14.66      9.28 o 
  11   3   5       72.21       83.79     10.25 o 
  12   3   5       97.89       78.59     10.74 o 
 -13   4   5       21.46       39.27      6.87 o 
 -12   4   5      124.84      148.76     24.36 o 
 -11   4   5       42.17       64.07      7.70 o 
 -10   4   5       78.24       92.04      9.59 o 
  -9   4   5      544.13      561.95     16.52 o 
  -8   4   5       50.54       49.67      6.88 o 
  -7   4   5      547.17      520.43     11.08 o 
  -6   4   5      851.01      849.56     21.42 o 
  -5   4   5        2.37        6.22      5.85 o 
  -4   4   5      726.52      738.68     14.27 o 
  -3   4   5      598.24      539.32     14.16 o 
  -2   4   5       37.12       33.07      5.91 o 
  -1   4   5      693.14      787.70      6.61 o 
   0   4   5     1669.24     1628.42     17.19 o 
   1   4   5        2.44        8.03      6.70 o 
   2   4   5      586.22      631.31     14.09 o 
   3   4   5     3049.31     2958.02     18.41 o 
   4   4   5       46.18       23.48     12.43 o 
   5   4   5        3.78        7.83     11.81 o 
   6   4   5     1067.00     1095.87     15.80 o 
   7   4   5       84.67       77.49      8.75 o 
   8   4   5       63.57       64.14     13.04 o 
   9   4   5      227.08      217.79      8.13 o 
  10   4   5      362.82      378.39      9.18 o 
  11   4   5       26.85       35.93      8.53 o 
  12   4   5      121.08      122.69     11.23 o 
 -13   5   5       87.69       75.27      9.74 o 
 -12   5   5      116.93      131.51     15.58 o 
 -11   5   5       40.65       51.10      9.73 o 
 -10   5   5      256.82      237.84      7.01 o 
  -9   5   5      257.62      256.18     17.24 o 
  -8   5   5       94.85       95.42     10.52 o 
  -7   5   5      241.48      246.91     16.35 o 
  -6   5   5      109.89      101.64      5.96 o 
  -5   5   5      127.97      134.28      6.41 o 
  -4   5   5      242.33      194.90      7.60 o 
  -3   5   5       16.13       21.42      6.58 o 
  -2   5   5      260.90      265.40      6.06 o 
  -1   5   5      746.74      647.28      9.60 o 
   0   5   5      497.00      493.34     13.04 o 
   1   5   5       31.55       17.56      6.82 o 
   2   5   5      288.56      265.18      6.79 o 
   3   5   5        0.66        6.60      8.13 o 
   4   5   5      597.15      542.57     13.96 o 
   5   5   5      483.24      504.82     13.81 o 
   6   5   5       85.86       94.83     12.74 o 
   7   5   5      613.50      630.64     14.58 o 
   8   5   5       86.77      108.18     13.04 o 
   9   5   5      145.21      156.20      9.82 o 
  10   5   5      241.05      233.50     30.76 o 
  11   5   5        0.01       -8.46     10.36 o 
 -12   6   5        1.67       -1.80      9.21 o 
 -11   6   5        9.44       21.51     11.07 o 
 -10   6   5      190.76      187.93      9.40 o 
  -9   6   5        1.34        6.72      5.60 o 
  -8   6   5        0.06       12.96      9.03 o 
  -7   6   5     1719.29     1713.03     34.57 o 
  -6   6   5       42.81       41.99      6.78 o 
  -5   6   5       55.40       59.86      8.18 o 
  -4   6   5      807.78      774.50     14.99 o 
  -3   6   5      203.66      222.26      7.15 o 
  -2   6   5      188.06      199.81      5.37 o 
  -1   6   5      474.52      440.42     21.51 o 
   0   6   5      670.42      648.33     11.43 o 
   1   6   5      110.52      106.33      6.98 o 
   2   6   5      618.03      638.60     12.04 o 
   3   6   5      524.49      462.00     21.34 o 
   4   6   5      783.36      740.66     14.42 o 
   5   6   5      109.18      134.26     12.12 o 
   6   6   5      134.52      137.79      9.05 o 
   7   6   5       23.77       31.92      9.21 o 
   8   6   5      303.74      309.18     13.96 o 
   9   6   5       14.22       52.94     13.20 o 
  10   6   5      128.67      152.02     25.09 o 
  11   6   5      110.00      116.01     11.07 o 
 -12   7   5       39.64       44.83      7.80 o 
 -11   7   5       23.73       23.94      7.16 o 
 -10   7   5       71.16       80.26      8.68 o 
  -9   7   5       79.53       69.76     13.01 o 
  -8   7   5        9.94       21.07      7.28 o 
  -7   7   5      914.22      922.06      7.44 o 
  -6   7   5      757.47      759.82     10.01 o 
  -5   7   5      198.65      194.42      6.29 o 
  -4   7   5     3389.45     3272.19     36.62 o 
  -3   7   5     1708.73     1614.28     22.84 o 
  -2   7   5      242.41      237.63      5.90 o 
  -1   7   5     2810.67     2742.64     56.41 o 
   0   7   5       15.99       12.17      6.90 o 
   1   7   5     1000.71      970.32     74.08 o 
   2   7   5     1505.52     1429.50     41.87 o 
   3   7   5      228.13      230.71      9.42 o 
   4   7   5      390.40      415.52      9.97 o 
   5   7   5       26.09       23.17      8.90 o 
   6   7   5      830.91      789.14     14.73 o 
   7   7   5      400.41      411.22     10.59 o 
   8   7   5       10.91       17.65     13.50 o 
   9   7   5      426.40      452.34     10.89 o 
  10   7   5      224.13      233.44     10.68 o 
  11   7   5       52.49       65.78      9.36 o 
 -11   8   5      238.15      242.95     11.13 o 
 -10   8   5       17.44       19.88     11.34 o 
  -9   8   5       90.49       90.24      6.68 o 
  -8   8   5      646.87      646.51      9.64 o 
  -7   8   5       15.16       16.87      8.32 o 
  -6   8   5      224.46      199.71     11.23 o 
  -5   8   5      546.37      536.56     13.39 o 
  -4   8   5      796.59      788.55      7.03 o 
  -3   8   5     1922.28     1788.54     27.91 o 
  -2   8   5       73.59       69.90      6.94 o 
  -1   8   5     3583.98     3538.47     56.09 o 
   0   8   5     3353.17     3286.91     45.56 o 
   1   8   5       19.51       41.15     13.74 o 
   2   8   5     5642.08     5418.35    121.21 o 
   3   8   5     1558.41     1540.83     41.73 o 
   4   8   5       18.64       34.68     12.58 o 
   5   8   5     2398.94     2387.84     15.96 o 
   6   8   5      348.46      295.53     13.35 o 
   7   8   5        0.39       10.59      9.21 o 
   8   8   5      472.47      518.01     11.51 o 
   9   8   5        0.19        8.29     14.73 o 
  10   8   5       14.63       18.26     15.50 o 
 -11   9   5        3.64        5.60      6.96 o 
 -10   9   5       18.15       36.08      7.33 o 
  -9   9   5       63.61       76.69     11.22 o 
  -8   9   5       63.67       81.10      9.39 o 
  -7   9   5      173.50      176.07      6.86 o 
  -6   9   5       34.62       34.15      6.40 o 
  -5   9   5      347.70      352.90     10.30 o 
  -4   9   5      651.17      629.32     17.24 o 
  -3   9   5        2.32       16.62      5.21 o 
  -2   9   5      955.42      951.63      9.40 o 
  -1   9   5      527.53      513.26      6.84 o 
   0   9   5       11.49       18.60      5.96 o 
   1   9   5      244.95      220.11      9.80 o 
   2   9   5       34.85       32.97      6.07 o 
   3   9   5      228.01      227.91     11.62 o 
   4   9   5       35.04       29.64      9.53 o 
   5   9   5      113.27      125.36      9.36 o 
   6   9   5      162.12      156.05      9.67 o 
   7   9   5        3.36        4.91     13.50 o 
   8   9   5      101.20       76.41     14.27 o 
   9   9   5       11.51       16.11     14.58 o 
 -10  10   5       32.49       31.76      7.74 o 
  -9  10   5      107.30      118.45     19.64 o 
  -8  10   5       15.78       21.96      6.96 o 
  -7  10   5      134.08      134.80      8.12 o 
  -6  10   5       39.77       39.51      8.37 o 
  -5  10   5       25.01       64.35      8.56 o 
  -4  10   5      574.64      568.56     13.90 o 
  -3  10   5      383.71      392.27      7.79 o 
  -2  10   5       50.97       58.55      8.99 o 
  -1  10   5      127.42      120.61      8.35 o 
   0  10   5      289.16      272.65      9.62 o 
   1  10   5      215.17      216.23      9.05 o 
   2  10   5       70.50       60.76      7.68 o 
   3  10   5      157.28      157.63      8.64 o 
   4  10   5       48.17       45.76      9.27 o 
   5  10   5      272.10      261.16     13.96 o 
   6  10   5      342.05      363.04     14.27 o 
   7  10   5       23.59       26.70      9.82 o 
   8  10   5      100.36       95.29     15.19 o 
   9  10   5       20.15       19.03     11.05 o 
  -9  11   5       34.45       42.34      6.99 o 
  -8  11   5      369.42      371.62      9.03 o 
  -7  11   5      416.09      426.54     13.53 o 
  -6  11   5       17.97       28.54      8.09 o 
  -5  11   5      377.81      396.09      8.38 o 
  -4  11   5      490.74      478.49      7.76 o 
  -3  11   5       34.18       41.94      6.85 o 
  -2  11   5      169.89      164.05      7.73 o 
  -1  11   5       58.55       70.61      5.77 o 
   0  11   5        0.02        0.54      7.41 o 
   1  11   5      512.53      502.60      8.51 o 
   2  11   5      234.94      227.12      9.05 o 
   3  11   5        0.27       10.73      8.51 o 
   4  11   5      245.11      242.20      7.97 o 
   5  11   5      153.76      161.73     14.12 o 
   6  11   5      124.14      126.59     10.74 o 
   7  11   5      366.19      373.93     15.65 o 
   8  11   5       42.79       55.70     15.65 o 
  -8  12   5       35.58       41.80      9.89 o 
  -7  12   5        2.10       -0.31      7.70 o 
  -6  12   5        5.56       25.21      5.88 o 
  -5  12   5        6.65        5.50      8.21 o 
  -4  12   5       13.86       39.86     12.38 o 
  -3  12   5       12.51       12.33      6.59 o 
  -2  12   5       32.17       35.96      6.11 o 
  -1  12   5       18.78       33.91      6.71 o 
   0  12   5        5.68        9.79      6.83 o 
   1  12   5        5.56       23.80      9.37 o 
   2  12   5       13.08       30.51      8.37 o 
   3  12   5        7.15       16.80     10.62 o 
   4  12   5        6.45       20.30      9.37 o 
   5  12   5       29.52       25.36      9.25 o 
   6  12   5       26.03       79.79     15.04 o 
   7  12   5        8.53       23.02     11.35 o 
  -6  13   5        2.57       14.16      7.73 o 
  -5  13   5       51.38       77.22     14.19 o 
  -4  13   5       23.95       32.83      6.62 o 
  -3  13   5       14.75       23.86      8.32 o 
  -2  13   5      226.44      231.36      7.61 o 
  -1  13   5        3.74       13.73      9.17 o 
   0  13   5      143.60      187.85     15.69 o 
   1  13   5      792.13      797.92     19.27 o 
   2  13   5       77.77       76.70      8.52 o 
   3  13   5       93.04      104.78      8.34 o 
   4  13   5      413.55      432.55     15.08 o 
   5  13   5       73.43       79.38     11.81 o 
  -4  14   5       24.70       13.02      7.89 o 
  -3  14   5      240.04      201.64      8.09 o 
  -2  14   5      350.05      369.79      9.42 o 
  -1  14   5        2.26       -8.69      8.69 o 
   0  14   5       49.39       42.35     10.63 o 
   1  14   5      160.15      169.96     11.73 o 
   2  14   5        1.19       23.52     12.68 o 
   3  14   5        1.44        9.43      9.24 o 
 -13   0   6       81.93       71.68      7.65 o 
 -12   0   6       34.06       28.69      9.98 o 
 -11   0   6     1023.58      996.72     28.39 o 
 -10   0   6      452.94      463.51     14.96 o 
  -9   0   6      260.78      279.18     16.26 o 
  -8   0   6      931.29      914.35      8.99 o 
  -7   0   6      129.56      150.49     10.05 o 
  -6   0   6       61.60       71.13      6.02 o 
  -5   0   6     1736.17     1625.30     30.92 o 
  -4   0   6      215.38      194.44      6.29 o 
  -3   0   6      227.17      195.46      7.25 o 
  -2   0   6     3193.41     3175.37     58.69 o 
  -1   0   6      369.61      378.23      9.00 o 
   0   0   6       31.58       31.07      8.25 o 
   1   0   6     1813.79     1661.76     61.84 o 
   2   0   6      107.61      111.24     12.28 o 
   3   0   6     1074.40     1092.54     69.59 o 
   4   0   6     5188.62     4787.34     30.99 o 
   5   0   6        3.64       20.41     11.97 o 
   6   0   6        6.04        9.05     12.28 o 
   7   0   6     2281.10     2234.39     43.19 o 
   8   0   6      381.03      358.24     13.73 o 
   9   0   6       32.89       36.84     10.31 o 
  10   0   6      386.77      410.03     13.66 o 
  11   0   6      296.44      318.85     13.94 o 
  12   0   6       50.13       44.81     13.94 o 
 -13   1   6        0.10        4.33     11.55 o 
 -12   1   6        9.77       23.27      7.80 o 
 -11   1   6        0.26       -2.49      6.37 o 
 -10   1   6      114.11      131.09      5.92 o 
  -9   1   6       34.65       48.33      5.04 o 
  -8   1   6      158.21      159.50      7.33 o 
  -7   1   6      881.38      891.54      9.05 o 
  -6   1   6      370.78      388.30      9.81 o 
  -5   1   6      310.64      296.94      5.78 o 
  -4   1   6      456.83      473.13      9.75 o 
  -3   1   6       20.35       23.78      5.70 o 
  -2   1   6      778.15      785.04     11.38 o 
  -1   1   6      583.26      604.07     10.43 o 
   0   1   6       17.20       22.11      5.20 o 
   1   1   6       58.22       70.53      6.12 o 
   2   1   6       55.02       48.06      5.94 o 
   3   1   6       20.87       17.47      7.30 o 
   4   1   6      453.63      417.62     11.10 o 
   5   1   6      148.59      147.28     10.18 o 
   6   1   6       69.99       72.22      8.60 o 
   7   1   6      921.95      925.10     24.59 o 
   8   1   6      480.95      504.41      9.13 o 
   9   1   6        5.73        6.97      8.07 o 
  10   1   6      272.55      286.38      8.98 o 
  11   1   6       83.86       81.25      8.90 o 
  12   1   6       19.79       22.52     11.73 o 
 -13   2   6        1.47        6.96     14.20 o 
 -12   2   6        9.96       24.13      5.92 o 
 -11   2   6      105.89      118.68      6.18 o 
 -10   2   6       13.92       20.04      5.54 o 
  -9   2   6       32.16       38.86      4.56 o 
  -8   2   6       84.47       91.79      7.66 o 
  -7   2   6       29.61       36.85      5.59 o 
  -6   2   6      261.82      262.75      5.69 o 
  -5   2   6      324.61      329.25      9.39 o 
  -4   2   6       94.75      125.51      5.87 o 
  -3   2   6     1479.68     1547.13     15.04 o 
  -2   2   6     1414.31     1475.88     15.26 o 
  -1   2   6        2.88       14.51      5.20 o 
   0   2   6      454.99      500.74      8.77 o 
   1   2   6      827.47      783.01     18.37 o 
   2   2   6       44.35       46.16      6.65 o 
   3   2   6       63.84       70.85      6.74 o 
   4   2   6      675.41      627.46     45.57 o 
   5   2   6      517.68      513.56     14.73 o 
   6   2   6       36.27       57.54     12.58 o 
   7   2   6      930.81      915.58     16.26 o 
   8   2   6      323.90      311.64     13.96 o 
   9   2   6       34.11       38.66      9.22 o 
  10   2   6      419.50      424.69     15.65 o 
  11   2   6       36.84       42.11     11.57 o 
  12   2   6       28.55       34.18     11.23 o 
 -13   3   6        4.21       33.63      8.77 o 
 -12   3   6       96.87      102.35      6.57 o 
 -11   3   6        0.24       17.74     11.59 o 
 -10   3   6       31.90       55.66      8.96 o 
  -9   3   6       56.27       70.60      5.18 o 
  -8   3   6       50.29       70.83      8.42 o 
  -7   3   6      119.08      107.23      7.72 o 
  -6   3   6      471.66      438.93      6.03 o 
  -5   3   6      187.03      194.05      5.10 o 
  -4   3   6      202.46      234.28      6.16 o 
  -3   3   6      743.82      698.83      6.55 o 
  -2   3   6      994.75     1007.45      6.84 o 
  -1   3   6     3496.08     3647.15     58.99 o 
   0   3   6     1892.64     1986.79     34.69 o 
   1   3   6      621.54      653.60     12.69 o 
   2   3   6     2370.50     2544.47     20.24 o 
   3   3   6     1015.09     1146.95     11.45 o 
   4   3   6     1182.88     1084.82     15.80 o 
   5   3   6      542.52      575.86     14.42 o 
   6   3   6       73.78       74.57     12.43 o 
   7   3   6      889.49      885.35     15.80 o 
   8   3   6      396.10      410.91     14.42 o 
   9   3   6        0.07        0.89      9.22 o 
  10   3   6      218.17      221.15     10.40 o 
  11   3   6       56.69       59.02     10.58 o 
 -13   4   6        2.34       26.24     15.65 o 
 -12   4   6       61.70       62.27      6.65 o 
 -11   4   6      126.26      119.55      6.99 o 
 -10   4   6      202.56      185.26     11.51 o 
  -9   4   6        0.33        0.08      6.89 o 
  -8   4   6      210.44      216.25     10.84 o 
  -7   4   6      314.44      330.62      9.49 o 
  -6   4   6        0.26        9.71      6.73 o 
  -5   4   6      798.06      786.73      5.88 o 
  -4   4   6     1424.15     1452.38     33.47 o 
  -3   4   6       23.72       19.65      4.42 o 
  -2   4   6      774.03      780.42      8.98 o 
  -1   4   6     1686.05     1786.97     51.03 o 
   0   4   6       35.19       14.15      6.70 o 
   1   4   6       90.88       97.09      6.14 o 
   2   4   6        0.01        3.30      6.32 o 
   3   4   6      673.30      665.01     14.27 o 
   4   4   6      128.82      120.14      9.05 o 
   5   4   6       85.59       91.76     12.43 o 
   6   4   6       74.19       94.52     12.28 o 
   7   4   6      167.36      170.32      9.51 o 
   8   4   6        3.74        1.23     13.04 o 
   9   4   6       33.45       36.21     13.66 o 
  10   4   6       92.95       93.99     10.13 o 
  11   4   6       29.83       19.32     10.74 o 
 -12   5   6      271.77      260.42     16.63 o 
 -11   5   6       16.44       37.37     22.80 o 
 -10   5   6      190.48      167.48     14.96 o 
  -9   5   6      512.98      487.33     10.81 o 
  -8   5   6       22.64       25.90      7.75 o 
  -7   5   6       40.41       44.31      5.52 o 
  -6   5   6      369.64      364.95     11.70 o 
  -5   5   6      429.47      449.86      6.15 o 
  -4   5   6       13.86       20.95     10.90 o 
  -3   5   6      421.08      391.06      6.67 o 
  -2   5   6        0.42        5.93      6.73 o 
  -1   5   6       25.48       28.14      5.92 o 
   0   5   6       12.83       23.46      5.75 o 
   1   5   6        0.17       12.05      5.19 o 
   2   5   6        1.17        6.33      8.18 o 
   3   5   6      702.52      613.45     14.12 o 
   4   5   6       19.88       35.44     11.97 o 
   5   5   6        4.90       14.27     12.12 o 
   6   5   6      646.22      632.79     14.58 o 
   7   5   6        2.79        2.92     12.58 o 
   8   5   6        4.03        8.29      9.05 o 
   9   5   6        2.52       -2.30      9.67 o 
  10   5   6       14.93       21.89     12.05 o 
  11   5   6        7.89       16.72     10.79 o 
 -12   6   6       18.86       20.99      6.32 o 
 -11   6   6      197.13      219.86      8.14 o 
 -10   6   6        0.19        7.82      6.65 o 
  -9   6   6      342.77      327.09     17.55 o 
  -8   6   6      622.29      623.50     15.24 o 
  -7   6   6        2.67        7.00      8.84 o 
  -6   6   6      758.08      746.07      7.49 o 
  -5   6   6     1044.21     1018.28     29.14 o 
  -4   6   6        2.46       15.70      6.25 o 
  -3   6   6      370.48      373.22      7.04 o 
  -2   6   6      640.44      628.99     28.94 o 
  -1   6   6        9.14       18.06      5.99 o 
   0   6   6       31.24       33.62      6.02 o 
   1   6   6      176.98      185.63      6.35 o 
   2   6   6        7.14        4.42      7.35 o 
   3   6   6       54.89       61.53     12.43 o 
   4   6   6       32.65       40.82      8.44 o 
   5   6   6      135.01      134.41      8.90 o 
   6   6   6      309.64      307.49     13.81 o 
   7   6   6       28.99       52.48     12.89 o 
   8   6   6      174.60      178.14     14.12 o 
   9   6   6      237.46      267.29     14.58 o 
  10   6   6        8.21       22.74      8.53 o 
  11   6   6      121.79      120.06     20.41 o 
 -11   7   6       60.50       55.37      6.84 o 
 -10   7   6        0.17       -3.26      7.33 o 
  -9   7   6        0.37       -4.71      5.84 o 
  -8   7   6       14.48       22.13      7.58 o 
  -7   7   6        3.89        7.50     12.83 o 
  -6   7   6      186.50      196.33      8.19 o 
  -5   7   6        1.57       13.94      6.01 o 
  -4   7   6       45.55       46.31      4.93 o 
  -3   7   6      757.76      784.00      9.53 o 
  -2   7   6      801.23      774.73     20.22 o 
  -1   7   6      454.90      486.97     11.78 o 
   0   7   6        1.58       12.26      7.60 o 
   1   7   6      473.17      460.77     11.86 o 
   2   7   6      457.74      405.52     26.43 o 
   3   7   6        7.60       22.46      7.63 o 
   4   7   6       13.35        8.29     12.43 o 
   5   7   6      322.82      336.49      9.97 o 
   6   7   6        0.96       -7.21     12.89 o 
   7   7   6       34.51       48.03      9.36 o 
   8   7   6      115.52       77.49     14.12 o 
   9   7   6       10.76       17.95     10.13 o 
  10   7   6       20.07       34.06     15.50 o 
 -11   8   6        1.02        2.23      7.14 o 
 -10   8   6       26.37       44.52     10.24 o 
  -9   8   6        3.86       12.62     14.58 o 
  -8   8   6        4.07        1.19      8.04 o 
  -7   8   6       82.90       84.80      6.71 o 
  -6   8   6       28.03       28.53      7.95 o 
  -5   8   6        1.86        9.61      8.01 o 
  -4   8   6      528.33      557.88     10.35 o 
  -3   8   6      301.92      277.10     11.71 o 
  -2   8   6      252.79      257.87      6.52 o 
  -1   8   6      478.64      469.19     12.81 o 
   0   8   6      751.31      735.92     13.58 o 
   1   8   6     1016.27     1019.52     30.07 o 
   2   8   6        0.91        1.10      7.37 o 
   3   8   6       36.14       35.68      7.36 o 
   4   8   6      155.90      183.97      9.21 o 
   5   8   6      149.93      126.90     13.66 o 
   6   8   6       28.73       37.13     13.35 o 
   7   8   6       97.65      119.84     14.12 o 
   8   8   6      122.22      147.92     14.73 o 
   9   8   6        0.90       17.65     15.34 o 
  10   8   6        0.87        8.13     16.42 o 
 -10   9   6      120.10      124.09      7.79 o 
  -9   9   6      296.27      307.36     14.91 o 
  -8   9   6       91.47      100.84     16.32 o 
  -7   9   6      130.23      129.29     10.65 o 
  -6   9   6      231.19      229.88      6.98 o 
  -5   9   6      115.44      116.66      8.56 o 
  -4   9   6      258.43      233.11      7.56 o 
  -3   9   6      222.40      238.27      6.50 o 
  -2   9   6      132.99      152.96     16.45 o 
  -1   9   6        5.86       13.65      8.64 o 
   0   9   6        3.21        0.59      6.02 o 
   1   9   6      139.94      141.62      6.57 o 
   2   9   6      197.72      205.67     13.18 o 
   3   9   6       15.93       21.08      9.12 o 
   4   9   6      286.27      307.19     13.66 o 
   5   9   6      456.55      455.72     11.05 o 
   6   9   6        4.44       -4.76      9.51 o 
   7   9   6      178.46      213.59     14.58 o 
   8   9   6      127.93      156.51     15.04 o 
   9   9   6        1.78        2.92     15.80 o 
  -9  10   6       33.14       54.61      8.86 o 
  -8  10   6       29.02       54.82     12.99 o 
  -7  10   6        7.60       14.79      5.67 o 
  -6  10   6      328.60      356.47     17.22 o 
  -5  10   6       68.59       62.31      6.59 o 
  -4  10   6        0.19       19.42      5.86 o 
  -3  10   6      971.23      945.43      7.51 o 
  -2  10   6       50.20       50.20      7.23 o 
  -1  10   6        5.25        3.01      5.46 o 
   0  10   6      792.18      778.49     16.88 o 
   1  10   6       33.75       36.11      7.38 o 
   2  10   6       23.67       33.34     12.02 o 
   3  10   6      256.58      246.94      7.73 o 
   4  10   6       10.26       25.93     13.04 o 
   5  10   6       11.61       32.68      9.51 o 
   6  10   6      186.33      203.62     10.74 o 
   7  10   6       63.58       86.23     14.73 o 
   8  10   6        0.29      -15.80     15.80 o 
  -8  11   6       49.27       49.10     17.11 o 
  -7  11   6      115.83      119.64      6.74 o 
  -6  11   6       27.06       39.88      8.47 o 
  -5  11   6      123.05      106.00     11.20 o 
  -4  11   6       38.89       37.99      5.49 o 
  -3  11   6       38.69       52.06      6.72 o 
  -2  11   6      372.93      353.07      7.63 o 
  -1  11   6       49.38       62.64      5.87 o 
   0  11   6       53.95       60.26      6.88 o 
   1  11   6       99.32      101.62      7.67 o 
   2  11   6       21.66       15.47      7.76 o 
   3  11   6       71.28       69.44      8.64 o 
   4  11   6        5.70       19.91      8.75 o 
   5  11   6      130.65      115.69     10.74 o 
   6  11   6       94.35       52.63     14.88 o 
   7  11   6        0.02        7.37     11.05 o 
  -7  12   6       97.19       98.35     12.77 o 
  -6  12   6        0.29        6.58      9.29 o 
  -5  12   6       12.77       18.51     13.21 o 
  -4  12   6       81.08       78.85      9.98 o 
  -3  12   6      203.14      206.03      8.27 o 
  -2  12   6      112.71      128.34     16.72 o 
  -1  12   6       39.37       60.41      7.12 o 
   0  12   6      694.98      705.70     25.18 o 
   1  12   6      491.40      474.01    123.21 o 
   2  12   6       44.30       40.74     12.78 o 
   3  12   6      273.31      291.62     11.45 o 
   4  12   6       48.34       48.45     11.38 o 
   5  12   6       42.53       36.06     15.19 o 
   6  12   6      435.15      403.09     17.03 o 
  -5  13   6       26.39       38.83      8.89 o 
  -4  13   6      485.33      472.37     20.52 o 
  -3  13   6      804.91      795.88     17.30 o 
  -2  13   6       49.06       48.80      9.40 o 
  -1  13   6      308.54      285.86      7.93 o 
   0  13   6      173.72      183.67     13.24 o 
   1  13   6       77.33       62.76     22.28 o 
   2  13   6      405.63      428.22     13.92 o 
   3  13   6       12.43       20.40     10.09 o 
   4  13   6      179.92      186.47     11.76 o 
  -2  14   6       64.14       49.21      8.65 o 
  -1  14   6        0.08       13.28      7.91 o 
   0  14   6       29.17       23.87      9.15 o 
   1  14   6       81.69       61.68     27.45 o 
 -13   1   7       42.24       38.60      8.02 o 
 -12   1   7      172.07      149.05      6.70 o 
 -11   1   7      279.79      308.40     15.44 o 
 -10   1   7      202.74      210.37     11.03 o 
  -9   1   7      262.30      256.70      5.43 o 
  -8   1   7      188.16      201.58      5.64 o 
  -7   1   7      774.14      760.33     12.38 o 
  -6   1   7     1006.82      997.91     15.08 o 
  -5   1   7      157.85      149.77      6.03 o 
  -4   1   7      657.21      684.51      9.70 o 
  -3   1   7      107.56      118.38      6.04 o 
  -2   1   7       10.51       12.21      4.83 o 
  -1   1   7     1756.47     1700.47      8.70 o 
   0   1   7      302.19      277.44      6.44 o 
   1   1   7      186.65      191.27      6.50 o 
   2   1   7     1386.03     1385.36      9.10 o 
   3   1   7       81.41       84.35      7.20 o 
   4   1   7      655.91      596.84     12.43 o 
   5   1   7      423.79      400.72     11.35 o 
   6   1   7      222.36      230.43     11.20 o 
   7   1   7      734.70      734.19     31.87 o 
   8   1   7      960.88      951.63     22.83 o 
   9   1   7       34.46       53.13     10.76 o 
  10   1   7      137.55      125.96     11.60 o 
  11   1   7      294.30      280.39     14.48 o 
 -12   2   7        0.02       -3.06     12.66 o 
 -11   2   7       59.14       62.26      6.25 o 
 -10   2   7      346.24      375.87      8.42 o 
  -9   2   7       38.00       41.91      8.75 o 
  -8   2   7       83.97       75.70      4.99 o 
  -7   2   7      548.80      546.00      6.52 o 
  -6   2   7      467.01      427.60      5.98 o 
  -5   2   7      175.56      170.99      6.39 o 
  -4   2   7      152.38      130.61      6.06 o 
  -3   2   7     2298.56     2201.40     21.13 o 
  -2   2   7     1493.56     1417.33     20.95 o 
  -1   2   7      735.75      673.24     17.36 o 
   0   2   7     1473.23     1413.23     31.74 o 
   1   2   7      342.64      321.06     10.40 o 
   2   2   7      195.45      169.06      6.61 o 
   3   2   7     1687.31     1635.01     37.53 o 
   4   2   7      490.58      485.13     33.68 o 
   5   2   7      281.63      233.84     13.35 o 
   6   2   7      200.75      188.42     13.50 o 
   7   2   7       58.31       54.78     13.04 o 
   8   2   7       87.42      111.86     16.26 o 
   9   2   7       24.64       28.55      9.87 o 
  10   2   7       50.16       56.86     11.32 o 
  11   2   7        4.66        4.47     11.87 o 
 -12   3   7       27.29       33.83      7.48 o 
 -11   3   7        0.64       32.41     13.82 o 
 -10   3   7       81.31       86.05      5.91 o 
  -9   3   7       12.55       29.05      6.80 o 
  -8   3   7       94.95       85.66      7.58 o 
  -7   3   7        1.08       -4.73      5.17 o 
  -6   3   7       93.62       96.10      4.98 o 
  -5   3   7        7.36       11.70      5.17 o 
  -4   3   7       16.88       22.28      5.83 o 
  -3   3   7       72.58       85.20      5.48 o 
  -2   3   7        3.77       19.08      5.24 o 
  -1   3   7       28.67       30.64      5.21 o 
   0   3   7      196.01      195.55      5.91 o 
   1   3   7       34.26       30.26      5.63 o 
   2   3   7        0.44        1.33      5.09 o 
   3   3   7       15.17       16.75      7.19 o 
   4   3   7        1.83      -12.12     12.12 o 
   5   3   7       52.55       37.90     12.74 o 
   6   3   7       73.63       79.48     12.43 o 
   7   3   7      122.64      103.88      9.51 o 
   8   3   7        0.86       10.74     13.04 o 
   9   3   7       32.35       23.74      9.65 o 
  10   3   7        0.00       -3.42     10.30 o 
  11   3   7        6.06       12.36     11.12 o 
 -12   4   7        0.53       13.08      6.82 o 
 -11   4   7        7.47       20.46     11.51 o 
 -10   4   7      186.43      205.25     15.43 o 
  -9   4   7       21.33       34.36      5.23 o 
  -8   4   7        5.68       10.28      5.47 o 
  -7   4   7      266.64      252.24     13.82 o 
  -6   4   7      278.56      273.95      7.18 o 
  -5   4   7      156.57      163.66      8.13 o 
  -4   4   7      115.81       99.59      6.64 o 
  -3   4   7      480.53      495.76      6.96 o 
  -2   4   7      336.29      370.83     11.10 o 
  -1   4   7      247.62      245.72      8.50 o 
   0   4   7      762.73      739.52      7.91 o 
   1   4   7       34.54       34.38      5.72 o 
   2   4   7      874.85      846.20     20.55 o 
   3   4   7      575.48      582.95     11.20 o 
   4   4   7       43.66       29.92     12.43 o 
   5   4   7      328.65      328.52     10.43 o 
   6   4   7      411.66      390.51     13.96 o 
   7   4   7      216.17      213.44     10.28 o 
   8   4   7       89.87       97.43     13.20 o 
   9   4   7      500.67      545.48     15.50 o 
  10   4   7       87.79       65.26     11.66 o 
  11   4   7       47.08       34.09     11.61 o 
 -12   5   7       15.77       26.12     11.73 o 
 -11   5   7       19.18       37.43      5.96 o 
 -10   5   7        0.04       19.53      7.79 o 
  -9   5   7      166.45      151.68      7.65 o 
  -8   5   7       17.97       24.46      9.09 o 
  -7   5   7      187.70      185.18      7.53 o 
  -6   5   7     1000.04      976.50      7.79 o 
  -5   5   7      308.82      317.67      5.46 o 
  -4   5   7      141.34      128.29      8.68 o 
  -3   5   7      897.71      902.50     10.97 o 
  -2   5   7      179.20      168.98      7.11 o 
  -1   5   7      105.77      102.51      6.91 o 
   0   5   7      649.75      579.29     15.27 o 
   1   5   7       95.39       83.28     13.66 o 
   2   5   7      255.14      282.24     12.31 o 
   3   5   7      609.29      579.24     10.74 o 
   4   5   7      216.93      181.83     12.58 o 
   5   5   7      147.92      162.49     12.89 o 
   6   5   7      199.29      190.73     13.50 o 
   7   5   7        0.72        5.52     13.04 o 
   8   5   7      243.99      264.38     14.27 o 
   9   5   7      126.21      117.23     14.73 o 
  10   5   7       16.11       20.94     10.51 o 
 -11   6   7       10.64        5.92      8.53 o 
 -10   6   7      140.31      138.22      6.86 o 
  -9   6   7      500.45      502.38     20.25 o 
  -8   6   7        2.41       -0.14     18.19 o 
  -7   6   7       59.49       66.74      8.24 o 
  -6   6   7      558.72      546.69     12.23 o 
  -5   6   7        0.31       10.45      9.58 o 
  -4   6   7        1.50       -3.43      5.84 o 
  -3   6   7        0.23        4.26      5.22 o 
  -2   6   7      294.84      311.04      8.14 o 
  -1   6   7       99.85      102.84      6.08 o 
   0   6   7      179.70      152.86      8.68 o 
   1   6   7      392.98      407.11      6.46 o 
   2   6   7       71.11       83.77      5.79 o 
   3   6   7       36.62       48.95     11.81 o 
   4   6   7      770.08      792.21     14.27 o 
   5   6   7        5.43       22.71     12.74 o 
   6   6   7        8.41       23.78      9.05 o 
   7   6   7      298.86      300.74     14.58 o 
   8   6   7        1.78        8.13     13.66 o 
   9   6   7       24.41        7.67     10.59 o 
  10   6   7       96.57       98.20     16.11 o 
 -11   7   7       39.69       22.85      9.18 o 
 -10   7   7       21.93       46.91      8.02 o 
  -9   7   7       66.05       76.14     14.29 o 
  -8   7   7       86.61       99.51     10.76 o 
  -7   7   7        2.86       -4.26      9.10 o 
  -6   7   7        1.02       -6.18      6.18 o 
  -5   7   7        4.72       12.87      6.13 o 
  -4   7   7       65.53       68.80      6.31 o 
  -3   7   7       42.77       30.34      6.09 o 
  -2   7   7        1.06        3.05      5.92 o 
  -1   7   7      225.52      192.91      8.47 o 
   0   7   7      188.07      187.50      6.35 o 
   1   7   7        0.85       10.94      6.94 o 
   2   7   7      233.91      223.37      6.39 o 
   3   7   7      155.39      150.83     12.89 o 
   4   7   7        2.45      -12.12     12.12 o 
   5   7   7      263.00      265.45      9.97 o 
   6   7   7      193.95      168.94     13.81 o 
   7   7   7       69.52       64.44      9.97 o 
   8   7   7       17.40       16.88     14.42 o 
   9   7   7        1.82       16.42     10.74 o 
 -10   8   7       64.99       75.27     13.69 o 
  -9   8   7       27.81       48.78     13.27 o 
  -8   8   7      208.87      211.33      8.54 o 
  -7   8   7       51.04       35.48      6.72 o 
  -6   8   7       36.00       38.08      6.57 o 
  -5   8   7      539.68      558.35      7.38 o 
  -4   8   7      275.04      259.11     16.05 o 
  -3   8   7       17.06       27.91      4.96 o 
  -2   8   7      866.73      891.73     16.73 o 
  -1   8   7      340.93      332.59     24.79 o 
   0   8   7        0.10       15.27      8.46 o 
   1   8   7     1277.75     1229.91      9.82 o 
   2   8   7       31.72       39.41      8.17 o 
   3   8   7       47.28       44.34      9.05 o 
   4   8   7      648.06      633.71     14.42 o 
   5   8   7       38.11       43.73      9.36 o 
   6   8   7      268.28      229.09     11.05 o 
   7   8   7      299.81      314.25     15.34 o 
   8   8   7       75.66      104.34     10.89 o 
   9   8   7      152.37      135.79     16.11 o 
 -10   9   7        0.84        0.35      8.63 o 
  -9   9   7        8.00        7.27     10.22 o 
  -8   9   7        9.43       50.12     13.07 o 
  -7   9   7       26.99       41.14      6.19 o 
  -6   9   7       36.06       37.37      6.24 o 
  -5   9   7      355.42      341.16     12.64 o 
  -4   9   7      368.53      379.57      6.95 o 
  -3   9   7       14.99       33.69      7.23 o 
  -2   9   7      177.20      167.50      9.50 o 
  -1   9   7      211.08      212.10     10.10 o 
   0   9   7       51.98       66.38     18.11 o 
   1   9   7        3.27        5.01      7.55 o 
   2   9   7       44.84       53.15      7.14 o 
   3   9   7       67.38       74.68      8.42 o 
   4   9   7       20.84       15.80     13.50 o 
   5   9   7       95.15       96.82      9.82 o 
   6   9   7        2.72       18.87     13.96 o 
   7   9   7       90.18      110.17     14.73 o 
   8   9   7       37.98       33.45     15.50 o 
  -9  10   7        5.17        3.06     13.96 o 
  -8  10   7      531.67      489.71     14.09 o 
  -7  10   7      599.69      596.29      8.33 o 
  -6  10   7        5.89       25.72      8.12 o 
  -5  10   7      674.50      643.75      8.65 o 
  -4  10   7      496.94      474.87      7.56 o 
  -3  10   7       17.42        0.60      5.76 o 
  -2  10   7       34.74       35.13      7.48 o 
  -1  10   7       41.23       47.47      6.35 o 
   0  10   7      109.90      121.55     15.15 o 
   1  10   7       67.87       75.86      8.22 o 
   2  10   7      112.20      107.75      7.49 o 
   3  10   7       89.13      102.53     10.46 o 
   4  10   7       34.69       77.03     13.96 o 
   5  10   7       65.93       20.71     14.42 o 
   6  10   7      195.24      227.09     11.20 o 
   7  10   7       95.08       98.36     15.50 o 
  -8  11   7      253.07      193.63      9.64 o 
  -7  11   7        6.36       15.52      6.70 o 
  -6  11   7      198.65      196.03     12.24 o 
  -5  11   7       11.42       14.39      9.50 o 
  -4  11   7      218.29      226.11     18.00 o 
  -3  11   7      551.88      563.74     14.32 o 
  -2  11   7        6.86        0.62      5.93 o 
  -1  11   7      284.96      295.87     15.05 o 
   0  11   7      757.88      770.33     28.31 o 
   1  11   7        0.17       12.31      8.40 o 
   2  11   7      131.46      113.07      9.81 o 
   3  11   7      307.44      331.37     15.32 o 
   4  11   7        0.27       25.32     14.42 o 
   5  11   7      167.75      173.39     15.04 o 
   6  11   7      193.05      213.13     15.50 o 
  -6  12   7       53.39       52.62     13.63 o 
  -5  12   7      160.54      151.18      6.99 o 
  -4  12   7        4.75        8.45      8.65 o 
  -3  12   7       22.04       27.44     10.34 o 
  -2  12   7      137.05      143.77      5.94 o 
  -1  12   7        3.81        9.02      8.21 o 
   0  12   7       12.11       22.22      8.29 o 
   1  12   7       94.79       98.95      7.79 o 
   2  12   7       19.14       23.63      7.88 o 
   3  12   7        1.59        3.90     10.56 o 
   4  12   7       60.49       63.37     15.19 o 
   5  12   7       20.83       35.14     15.65 o 
  -4  13   7      172.04      182.08      6.73 o 
  -3  13   7      458.44      415.01     28.01 o 
  -2  13   7       16.11       21.48     12.04 o 
  -1  13   7      214.55      217.82      8.15 o 
   0  13   7      650.68      622.61     71.96 o 
   1  13   7       12.82       25.88      8.98 o 
   2  13   7      193.05      177.07     13.45 o 
 -12   0   8      103.91      135.97     10.74 o 
 -11   0   8        1.19       16.25     31.53 o 
 -10   0   8        1.71       -5.37     22.71 o 
  -9   0   8       84.02      104.62      9.67 o 
  -8   0   8      249.17      238.84      9.67 o 
  -7   0   8      419.59      390.65      9.28 o 
  -6   0   8      821.42      799.90     29.84 o 
  -5   0   8      542.17      529.10     15.19 o 
  -4   0   8      101.79       93.54     11.66 o 
  -3   0   8     1338.43     1278.16     26.47 o 
  -2   0   8      728.89      675.63     43.27 o 
  -1   0   8       24.61       36.46      6.93 o 
   0   0   8     1655.89     1618.60     17.42 o 
   1   0   8      384.93      395.12     13.66 o 
   2   0   8      486.83      444.06     14.27 o 
   3   0   8      574.17      530.14     14.88 o 
   4   0   8      404.24      413.06     17.03 o 
   5   0   8     1371.96     1286.44     19.18 o 
   6   0   8       44.63       42.20     15.50 o 
   7   0   8      154.68      155.44     17.19 o 
   8   0   8      113.06      128.82     13.17 o 
   9   0   8       12.97       18.79     14.27 o 
  10   0   8      178.07      190.74     18.23 o 
 -12   1   8       80.14       89.30      9.32 o 
 -11   1   8      122.74      115.69      5.88 o 
 -10   1   8       34.31       53.01      6.80 o 
  -9   1   8       40.89       50.17      6.22 o 
  -8   1   8       76.93       69.08     12.76 o 
  -7   1   8        6.34       10.53      5.76 o 
  -6   1   8       91.10       92.73      5.38 o 
  -5   1   8        8.28       10.49      5.79 o 
  -4   1   8      135.12      132.03      5.00 o 
  -3   1   8      203.91      186.67      4.84 o 
  -2   1   8      265.33      265.11      5.90 o 
  -1   1   8      496.57      480.67      6.25 o 
   0   1   8      171.79      176.25     10.34 o 
   1   1   8      452.06      461.00     10.32 o 
   2   1   8      599.76      562.10     11.96 o 
   3   1   8      909.83      932.22     25.37 o 
   4   1   8      122.53      117.41      9.87 o 
   5   1   8       11.07       23.38     10.05 o 
   6   1   8      313.49      318.85     14.65 o 
   7   1   8      244.76      232.16     13.38 o 
   8   1   8       28.53       34.02     10.65 o 
   9   1   8       80.13       95.71     12.85 o 
  10   1   8       54.31       43.74     13.40 o 
 -12   2   8       57.19       78.92     10.76 o 
 -11   2   8        3.18       39.19     24.16 o 
 -10   2   8       18.05       20.52      5.49 o 
  -9   2   8      185.72      197.09      6.65 o 
  -8   2   8        8.65       16.77      6.04 o 
  -7   2   8       34.82       42.42      4.96 o 
  -6   2   8      418.72      411.70      8.27 o 
  -5   2   8        0.19       -2.06      5.85 o 
  -4   2   8        8.54       15.93      5.28 o 
  -3   2   8      707.14      642.83     13.38 o 
  -2   2   8      184.86      175.11      7.31 o 
  -1   2   8       77.50       77.41      7.18 o 
   0   2   8      175.78      173.72      8.73 o 
   1   2   8      528.94      507.56     26.18 o 
   2   2   8      153.46      151.68      5.77 o 
   3   2   8       10.99       19.24      5.04 o 
   4   2   8      725.84      666.26     12.66 o 
   5   2   8        6.74       15.56     11.02 o 
   6   2   8       28.91       32.07     13.04 o 
   7   2   8      291.66      282.18     14.58 o 
   8   2   8       83.38       87.92     13.96 o 
   9   2   8        3.94        6.03     10.04 o 
  10   2   8       21.32       29.30     10.84 o 
 -12   3   8       52.19       60.26      7.15 o 
 -11   3   8      141.41      131.66     14.76 o 
 -10   3   8       67.19       75.31      4.95 o 
  -9   3   8      166.31      172.41      5.92 o 
  -8   3   8      195.61      182.83      5.96 o 
  -7   3   8       30.94       50.06      8.08 o 
  -6   3   8      966.77      928.23     14.93 o 
  -5   3   8      403.75      352.32     13.02 o 
  -4   3   8        0.11       -5.26      5.26 o 
  -3   3   8     2200.59     2141.08     14.76 o 
  -2   3   8      885.61      848.83     19.78 o 
  -1   3   8      184.53      182.44      8.99 o 
   0   3   8     2548.33     2314.72     47.79 o 
   1   3   8      152.74      163.40      6.51 o 
   2   3   8      911.96      886.17     15.68 o 
   3   3   8     3570.83     3490.22     97.65 o 
   4   3   8       17.68        7.21     12.28 o 
   5   3   8      357.05      352.61     13.96 o 
   6   3   8      984.71      932.92     16.26 o 
   7   3   8       23.38       46.03     13.66 o 
   8   3   8      271.33      288.16     14.88 o 
   9   3   8      158.42      187.04     15.65 o 
  10   3   8       37.34       42.02     11.17 o 
 -11   4   8       24.18       25.83      8.02 o 
 -10   4   8       28.40       26.49      9.25 o 
  -9   4   8       26.87       33.21      7.97 o 
  -8   4   8       13.16       33.09      5.78 o 
  -7   4   8      130.07      133.34      9.55 o 
  -6   4   8      114.11      114.91      5.43 o 
  -5   4   8        0.52        6.41      7.88 o 
  -4   4   8      122.34      125.27     11.94 o 
  -3   4   8        4.13       10.03      5.18 o 
  -2   4   8      147.60      123.38      9.63 o 
  -1   4   8      770.64      683.18     13.51 o 
   0   4   8      141.35      138.49     16.30 o 
   1   4   8      123.70      111.48      6.48 o 
   2   4   8      313.99      305.80      8.11 o 
   3   4   8       18.86       24.24      7.91 o 
   4   4   8      105.19      100.50      9.05 o 
   5   4   8       50.72       69.20     13.04 o 
   6   4   8      576.09      504.05     15.04 o 
   7   4   8      270.86      270.52     14.12 o 
   8   4   8       98.00      108.02     13.96 o 
   9   4   8      130.83      127.66     15.04 o 
  10   4   8       49.04       45.62     11.23 o 
 -11   5   8        0.13       18.95     11.59 o 
 -10   5   8      156.64      156.67      7.62 o 
  -9   5   8        0.61       10.32      5.99 o 
  -8   5   8       28.23       45.64     11.63 o 
  -7   5   8      196.07      196.20      6.08 o 
  -6   5   8      255.48      268.42      5.10 o 
  -5   5   8       77.62       76.73      6.00 o 
  -4   5   8       46.29       44.60      5.28 o 
  -3   5   8      509.20      481.32      8.70 o 
  -2   5   8      143.28      127.22      8.70 o 
  -1   5   8       49.18       72.54      6.26 o 
   0   5   8      252.67      261.39      8.95 o 
   1   5   8       51.20       38.46      7.21 o 
   2   5   8       54.51       40.64      6.41 o 
   3   5   8        3.26        3.91      6.90 o 
   4   5   8      355.15      315.32     13.66 o 
   5   5   8        1.58       13.81      9.21 o 
   6   5   8        8.92       46.03     13.20 o 
   7   5   8       92.82      117.07     13.50 o 
   8   5   8       24.21       49.56     14.27 o 
   9   5   8        9.63       -0.77     15.04 o 
 -11   6   8        2.12       -4.55      9.49 o 
 -10   6   8      329.54      288.26      7.50 o 
  -9   6   8      584.46      586.82     17.16 o 
  -8   6   8        1.03       -4.58      8.07 o 
  -7   6   8      649.21      651.47     10.19 o 
  -6   6   8      497.60      490.88      6.61 o 
  -5   6   8      114.99      115.98      6.47 o 
  -4   6   8      866.63      867.42      6.68 o 
  -3   6   8        8.87       20.61      6.93 o 
  -2   6   8     1074.44     1008.07     18.69 o 
  -1   6   8      804.45      754.42     16.66 o 
   0   6   8      289.90      254.98     15.57 o 
   1   6   8     2503.81     2338.45     74.62 o 
   2   6   8      737.06      664.09     15.84 o 
   3   6   8      301.96      283.56     10.13 o 
   4   6   8     1862.82     1720.37     14.88 o 
   5   6   8      472.73      386.52     14.58 o 
   6   6   8      100.95       72.88     13.50 o 
   7   6   8      636.98      641.99     15.50 o 
   8   6   8      100.66       98.20     14.88 o 
   9   6   8       63.58       55.70     15.50 o 
 -10   7   8        3.98       13.76      9.25 o 
  -9   7   8       69.56       57.26      8.35 o 
  -8   7   8      152.20      161.43      8.36 o 
  -7   7   8      130.54      146.19      6.92 o 
  -6   7   8      401.36      402.12      7.11 o 
  -5   7   8      755.18      708.99     17.20 o 
  -4   7   8      170.38      163.60      6.21 o 
  -3   7   8      816.90      785.72     18.56 o 
  -2   7   8     1002.80     1002.83     19.44 o 
  -1   7   8       18.60       27.84      5.46 o 
   0   7   8      430.82      395.07     98.96 o 
   1   7   8      299.86      275.39     19.43 o 
   2   7   8      219.46      228.79     10.49 o 
   3   7   8      225.18      211.13     13.04 o 
   4   7   8      155.11      164.79      9.51 o 
   5   7   8      208.31      222.80     13.96 o 
   6   7   8       69.08       67.51     13.66 o 
   7   7   8        4.65       21.79      9.82 o 
   8   7   8      211.45      224.79     11.20 o 
   9   7   8       88.41      117.54     16.11 o 
 -10   8   8       11.35       17.34      6.46 o 
  -9   8   8        2.27        9.68     12.11 o 
  -8   8   8       69.17       69.04      6.41 o 
  -7   8   8       11.77       18.64     16.04 o 
  -6   8   8       11.40       22.28     16.96 o 
  -5   8   8      454.91      473.17      8.56 o 
  -4   8   8      146.21      139.98      8.98 o 
  -3   8   8       25.90       39.90     10.09 o 
  -2   8   8      234.35      245.17      7.38 o 
  -1   8   8       25.12       16.23      7.17 o 
   0   8   8       16.62       20.93      6.41 o 
   1   8   8      289.94      300.17      8.11 o 
   2   8   8       46.34       31.90      8.39 o 
   3   8   8        8.42       -9.21      9.21 o 
   4   8   8      286.21      293.38     13.96 o 
   5   8   8       37.26       47.87     13.96 o 
   6   8   8       24.63       44.80     14.27 o 
   7   8   8       75.03       81.48     10.74 o 
   8   8   8        2.61       14.73     15.34 o 
  -9   9   8       74.23       66.23      8.78 o 
  -8   9   8      259.69      258.33     16.69 o 
  -7   9   8        0.42        7.00      6.35 o 
  -6   9   8       82.17      105.62      7.00 o 
  -5   9   8      339.75      339.97      6.76 o 
  -4   9   8        6.80        1.94      6.45 o 
  -3   9   8      120.85      128.58      6.66 o 
  -2   9   8      251.61      228.09      7.76 o 
  -1   9   8       19.58       18.12      6.42 o 
   0   9   8      226.77      236.25     20.86 o 
   1   9   8      384.01      387.11     11.57 o 
   2   9   8        0.57       11.30      8.76 o 
   3   9   8       13.15       30.69     13.50 o 
   4   9   8       57.98       31.76     14.12 o 
   5   9   8      121.56      109.56     10.43 o 
   6   9   8      103.88      116.61     15.04 o 
   7   9   8        7.73       -3.84     10.74 o 
  -8  10   8       17.22       14.76      8.42 o 
  -7  10   8      224.90      228.35     18.42 o 
  -6  10   8       14.04       12.20      6.48 o 
  -5  10   8        0.72       16.67     17.96 o 
  -4  10   8      285.64      333.25     13.67 o 
  -3  10   8        0.98       -1.45      5.93 o 
  -2  10   8        3.59        9.05      5.94 o 
  -1  10   8      181.01      205.34      7.17 o 
   0  10   8        0.45       15.88      6.81 o 
   1  10   8       22.30       26.08      7.04 o 
   2  10   8      167.48      196.08      9.60 o 
   3  10   8        2.11        0.15     14.27 o 
   4  10   8       59.69       96.67     14.27 o 
   5  10   8      185.71      201.31     15.34 o 
   6  10   8       40.05       48.49     15.65 o 
  -6  11   8       55.28       64.33     10.06 o 
  -5  11   8      132.06      141.28     18.98 o 
  -4  11   8       12.18       26.09      7.38 o 
  -3  11   8       16.43       24.03      7.46 o 
  -2  11   8       34.02       35.55      6.96 o 
  -1  11   8        0.98       -1.31      8.21 o 
   0  11   8       22.51       31.61      6.68 o 
   1  11   8        7.98       20.88      7.15 o 
   2  11   8        3.08       10.74      9.64 o 
   3  11   8       15.18       37.59     10.43 o 
   4  11   8       35.60       38.67     14.88 o 
   5  11   8       11.39       21.94     10.74 o 
  -5  12   8      268.81      265.20      9.35 o 
  -4  12   8      506.69      527.49     25.09 o 
  -3  12   8        0.32       13.48      7.60 o 
  -2  12   8      269.87      291.54     16.60 o 
  -1  12   8      459.08      479.95     23.52 o 
   0  12   8       48.07       63.43      9.39 o 
   1  12   8      640.01      613.25     26.56 o 
   2  12   8      467.81      479.22     11.47 o 
   3  12   8      105.71      113.39     15.96 o 
 -11   1   9      128.74      150.98      8.08 o 
 -10   1   9       56.79       64.44      6.31 o 
  -9   1   9       43.79       62.84      5.88 o 
  -8   1   9      352.48      375.18     12.96 o 
  -7   1   9      200.86      180.83     11.12 o 
  -6   1   9        0.28        8.91      7.62 o 
  -5   1   9      888.71      877.55      9.92 o 
  -4   1   9      224.20      224.06      4.92 o 
  -3   1   9      117.34      109.49      7.97 o 
  -2   1   9     3605.60     3558.21     49.90 o 
  -1   1   9      394.24      382.29      6.10 o 
   0   1   9      100.24       91.53      5.59 o 
   1   1   9     2824.95     2738.53     36.32 o 
   2   1   9       64.62       63.88      7.70 o 
   3   1   9      727.10      668.72     27.96 o 
   4   1   9     1487.67     1393.17     13.56 o 
   5   1   9        8.83       13.26     10.80 o 
   6   1   9      482.71      449.92     14.33 o 
   7   1   9      627.43      617.14     17.19 o 
   8   1   9      133.01      146.28     11.68 o 
   9   1   9      127.00      117.88     13.67 o 
  10   1   9       60.02       52.59     16.33 o 
 -11   2   9       61.92       54.57      9.97 o 
 -10   2   9       18.23       19.36      5.87 o 
  -9   2   9       83.86      100.23      7.35 o 
  -8   2   9      125.21      123.57      4.91 o 
  -7   2   9      137.47      132.40      5.75 o 
  -6   2   9      505.25      525.27      7.69 o 
  -5   2   9      593.90      574.53      5.90 o 
  -4   2   9       81.45       80.19      5.04 o 
  -3   2   9      590.09      585.31     11.69 o 
  -2   2   9      453.90      452.74      6.42 o 
  -1   2   9      549.21      528.67     11.80 o 
   0   2   9      467.72      431.05      8.78 o 
   1   2   9       41.19       37.60      7.06 o 
   2   2   9     1729.21     1632.52     37.61 o 
   3   2   9      613.01      621.50     15.06 o 
   4   2   9        0.14        1.55      9.74 o 
   5   2   9      684.97      682.39     66.98 o 
   6   2   9       30.91       34.06     13.50 o 
   7   2   9      229.01      233.54     15.34 o 
   8   2   9      593.21      661.02     17.65 o 
   9   2   9        2.92       13.10     11.75 o 
 -11   3   9       59.28       57.09      7.71 o 
 -10   3   9        3.39       16.20      5.45 o 
  -9   3   9        1.91       15.46     10.38 o 
  -8   3   9      188.24      171.82     12.16 o 
  -7   3   9       17.31       24.25      9.77 o 
  -6   3   9       50.53       62.40      7.44 o 
  -5   3   9      382.65      384.37      8.75 o 
  -4   3   9       19.79       20.09      4.81 o 
  -3   3   9       14.29        9.49      9.17 o 
  -2   3   9      149.70      145.55      8.26 o 
  -1   3   9      155.41      171.50      6.52 o 
   0   3   9      105.28      102.40      6.16 o 
   1   3   9       90.64       86.27      5.98 o 
   2   3   9        5.18        9.55      6.33 o 
   3   3   9        1.53       10.10      6.88 o 
   4   3   9       18.67       30.23     12.74 o 
   5   3   9        0.85        0.15     13.20 o 
   6   3   9       81.16       69.66     13.50 o 
   7   3   9       11.59       17.19     13.66 o 
   8   3   9       10.54        8.90     14.88 o 
   9   3   9       34.97       30.69     15.80 o 
 -11   4   9       88.97       93.18      8.36 o 
 -10   4   9       66.99       53.38      6.67 o 
  -9   4   9      107.40      103.88      5.45 o 
  -8   4   9       66.18       67.64      6.50 o 
  -7   4   9      457.16      475.83      8.90 o 
  -6   4   9      308.72      299.93      7.83 o 
  -5   4   9        0.25        7.85      6.54 o 
  -4   4   9     1029.47     1005.53     14.47 o 
  -3   4   9      405.15      390.30     11.83 o 
  -2   4   9       88.04       74.45      8.31 o 
  -1   4   9     1481.09     1370.90     33.69 o 
   0   4   9       14.07       14.52      6.88 o 
   1   4   9      111.91       87.10      5.79 o 
   2   4   9     1203.34     1128.56     24.69 o 
   3   4   9       28.78       45.43      8.46 o 
   4   4   9      118.24      110.02     13.35 o 
   5   4   9      502.21      549.01     15.04 o 
   6   4   9        1.06       -4.30     13.66 o 
   7   4   9       27.87       28.39     14.27 o 
   8   4   9      236.50      248.27     15.65 o 
   9   4   9        2.24        5.52     15.65 o 
 -10   5   9      272.36      243.30     14.09 o 
  -9   5   9        0.04        5.41     10.08 o 
  -8   5   9      244.59      249.97      8.54 o 
  -7   5   9      326.88      320.30      7.06 o 
  -6   5   9        3.90        4.34      5.73 o 
  -5   5   9      170.83      186.48      5.33 o 
  -4   5   9       11.23       13.55      6.16 o 
  -3   5   9      407.58      398.73     12.42 o 
  -2   5   9      172.86      200.60      5.00 o 
  -1   5   9       21.44       38.23      5.73 o 
   0   5   9      403.76      412.98     27.85 o 
   1   5   9        1.83        3.57      6.48 o 
   2   5   9      358.25      336.09     14.19 o 
   3   5   9      298.53      243.40     59.30 o 
   4   5   9        4.81       11.05     13.04 o 
   5   5   9      261.01      259.01     14.27 o 
   6   5   9      172.03      168.32     14.12 o 
   7   5   9        0.19       13.20     14.12 o 
   8   5   9       85.33       97.13     15.34 o 
   9   5   9       98.07      113.55     16.11 o 
 -10   6   9       22.62        6.13     13.53 o 
  -9   6   9        0.02       17.26      5.99 o 
  -8   6   9      165.52      168.11      8.55 o 
  -7   6   9       71.36       70.76      5.61 o 
  -6   6   9      118.00      134.83     21.33 o 
  -5   6   9      143.46      148.60      5.98 o 
  -4   6   9      141.11      134.81      6.93 o 
  -3   6   9       15.14       15.70      6.27 o 
  -2   6   9      338.14      324.23      7.13 o 
  -1   6   9       19.90       23.23      7.14 o 
   0   6   9        2.43       16.03      6.10 o 
   1   6   9      506.45      519.80      8.61 o 
   2   6   9        7.49       27.69      7.80 o 
   3   6   9       23.61       38.82     12.89 o 
   4   6   9        2.26        1.99     13.20 o 
   5   6   9      163.61      129.81     13.96 o 
   6   6   9        0.65      -12.89     13.96 o 
   7   6   9        0.36       18.87     10.59 o 
   8   6   9       51.19       46.34     11.20 o 
  -9   7   9        1.99        0.64      8.28 o 
  -8   7   9       16.51       13.85      7.22 o 
  -7   7   9       40.59       51.75      7.86 o 
  -6   7   9        4.57       15.92      6.64 o 
  -5   7   9       66.85       79.78     14.72 o 
  -4   7   9      195.66      201.70     15.13 o 
  -3   7   9       83.20       91.71      8.44 o 
  -2   7   9       63.71       87.69      6.36 o 
  -1   7   9       82.09       67.96      7.41 o 
   0   7   9       39.95       69.18      8.57 o 
   1   7   9      458.65      461.76     12.35 o 
   2   7   9      111.37      124.50     14.26 o 
   3   7   9      184.08      168.78      9.82 o 
   4   7   9      335.77      368.41     14.42 o 
   5   7   9        0.26       30.38     13.50 o 
   6   7   9      211.85      219.27     14.58 o 
   7   7   9      134.12      170.63     11.20 o 
   8   7   9       31.48       17.80     11.66 o 
  -9   8   9      122.01      111.39      7.07 o 
  -8   8   9       24.74       15.48      6.17 o 
  -7   8   9      176.92      201.06     16.61 o 
  -6   8   9      265.08      253.62      9.84 o 
  -5   8   9       26.68       31.01      6.81 o 
  -4   8   9      352.35      350.97     13.48 o 
  -3   8   9      513.35      513.76      7.58 o 
  -2   8   9        6.26       23.23     11.37 o 
  -1   8   9      356.89      379.39      8.47 o 
   0   8   9      760.99      785.42     31.49 o 
   1   8   9       52.14       70.89     11.21 o 
   2   8   9      364.43      349.99     14.33 o 
   3   8   9      371.11      368.41     11.05 o 
   4   8   9      166.27      191.19     14.73 o 
   5   8   9      370.75      365.65     15.04 o 
   6   8   9       40.64       59.53     15.34 o 
   7   8   9      209.46      189.35     16.11 o 
  -8   9   9        0.15       22.72      8.46 o 
  -7   9   9        0.03       -4.19      6.73 o 
  -6   9   9        1.19        5.12      7.83 o 
  -5   9   9       59.72       64.72      8.42 o 
  -4   9   9       50.50       56.30      6.51 o 
  -3   9   9       64.59       73.07      6.92 o 
  -2   9   9       21.37       40.47     12.11 o 
  -1   9   9        8.81       21.07      6.78 o 
   0   9   9       20.68       33.98     12.61 o 
   1   9   9        3.83       19.05      8.58 o 
   2   9   9       14.20       31.49     10.02 o 
   3   9   9       15.86       36.21     13.96 o 
   4   9   9        4.61       12.28      9.97 o 
   5   9   9        3.18       -8.44     10.59 o 
   6   9   9       12.56       30.38     15.50 o 
  -7  10   9        0.13       13.16      7.73 o 
  -6  10   9       51.73       65.22      8.97 o 
  -5  10   9        0.53       -1.32      7.37 o 
  -4  10   9      288.57      340.57     18.39 o 
  -3  10   9      161.46      161.05      8.44 o 
  -2  10   9       95.04       95.63      9.70 o 
  -1  10   9      710.04      719.31     61.45 o 
   0  10   9      310.72      318.54     10.16 o 
   1  10   9       98.89      111.86      8.20 o 
   2  10   9      288.55      304.93     17.44 o 
   3  10   9       68.74       82.24     10.43 o 
   4  10   9      113.62      107.41     10.89 o 
   5  10   9      153.34      134.11     11.81 o 
  -5  11   9      353.48      329.86     14.80 o 
  -4  11   9      253.60      248.99      9.21 o 
  -3  11   9       42.94       53.90     11.40 o 
  -2  11   9       98.74       94.15      8.48 o 
  -1  11   9       24.13       33.56      8.37 o 
   0  11   9      209.27      213.61      8.19 o 
   1  11   9       59.09       44.92      8.33 o 
   2  11   9        2.43       17.29     11.41 o 
   3  11   9      170.67      127.97     11.35 o 
  -2  12   9       52.42       68.00      8.22 o 
  -1  12   9       20.86       18.92      9.18 o 
   0  12   9        0.11        9.14     10.48 o 
 -11   0  10      114.15      110.08     11.39 o 
 -10   0  10       32.64       35.65     10.57 o 
  -9   0  10       91.03       69.08     10.03 o 
  -8   0  10      278.21      312.29      9.21 o 
  -7   0  10       87.41       77.88      6.84 o 
  -6   0  10      188.16      181.03      8.67 o 
  -5   0  10      135.74      147.52     27.08 o 
  -4   0  10       45.83       49.66      8.63 o 
  -3   0  10      380.61      367.81      8.15 o 
  -2   0  10       12.34       23.10     15.04 o 
  -1   0  10      104.35      107.37      8.68 o 
   0   0  10      103.90       94.48      8.29 o 
   1   0  10      933.43      940.53     34.14 o 
   2   0  10     1562.78     1548.06     18.41 o 
   3   0  10      732.46      673.94    346.85 o 
   4   0  10      533.46      485.33     15.65 o 
   5   0  10      501.89      509.73     15.80 o 
   6   0  10      476.99      446.20     19.64 o 
   7   0  10      197.65      195.79     19.18 o 
   8   0  10       95.42       94.46     17.52 o 
 -11   1  10       11.61        2.23     14.91 o 
 -10   1  10       17.97       17.86      7.69 o 
  -9   1  10        1.46       11.85      8.15 o 
  -8   1  10       44.57       49.21      6.29 o 
  -7   1  10      281.58      303.70     16.51 o 
  -6   1  10        0.40        8.78      9.23 o 
  -5   1  10      469.68      469.38      8.90 o 
  -4   1  10      787.19      732.58     16.79 o 
  -3   1  10       57.84       71.35      6.18 o 
  -2   1  10     1848.19     1882.57     41.99 o 
  -1   1  10     1577.10     1575.01     18.40 o 
   0   1  10       27.47       36.38      6.13 o 
   1   1  10      990.98      958.14     12.43 o 
   2   1  10      661.33      638.91      8.86 o 
   3   1  10       31.36       36.23      6.46 o 
   4   1  10       75.99       82.96     13.89 o 
   5   1  10        1.42       19.23     10.28 o 
   6   1  10      157.87      149.16     13.52 o 
   7   1  10       48.42       41.12     15.04 o 
   8   1  10        4.09       13.03     13.29 o 
 -10   2  10       23.01       25.47      8.97 o 
  -9   2  10        0.19       -5.30      5.73 o 
  -8   2  10      217.45      216.97      6.25 o 
  -7   2  10      111.83      112.76     10.39 o 
  -6   2  10        3.14       16.57      5.82 o 
  -5   2  10      594.56      624.85     11.69 o 
  -4   2  10       64.38       74.81     10.23 o 
  -3   2  10        3.15       10.81      5.56 o 
  -2   2  10      228.98      220.77      6.03 o 
  -1   2  10        2.15        3.71      5.53 o 
   0   2  10       49.91       42.23      6.27 o 
   1   2  10       16.20       15.57      7.20 o 
   2   2  10       24.21       33.92      6.53 o 
   3   2  10      201.00      212.95      7.50 o 
   4   2  10       13.54       18.50      9.92 o 
   5   2  10       32.09       46.46     11.94 o 
   6   2  10      201.71      207.76     14.88 o 
   7   2  10        7.77       12.89     14.27 o 
   8   2  10        0.17       -3.99     15.65 o 
 -10   3  10      162.05      166.78      6.39 o 
  -9   3  10       19.64       29.03      5.92 o 
  -8   3  10      221.82      187.41     12.47 o 
  -7   3  10      410.92      432.28     16.28 o 
  -6   3  10       15.62       20.08      5.98 o 
  -5   3  10      125.05      128.02     12.24 o 
  -4   3  10      282.06      300.81      5.66 o 
  -3   3  10        8.80       16.92      5.60 o 
  -2   3  10      239.62      234.32     10.90 o 
  -1   3  10      497.74      504.05      6.60 o 
   0   3  10        7.51       13.42      5.57 o 
   1   3  10      192.20      173.64     11.58 o 
   2   3  10      641.17      606.46     15.04 o 
   3   3  10       34.76       47.67      7.23 o 
   4   3  10      221.17      204.23     13.96 o 
   5   3  10      199.59      171.39     14.42 o 
   6   3  10      330.07      335.11     15.50 o 
   7   3  10      488.17      519.24     17.34 o 
   8   3  10       65.90       72.88     15.96 o 
 -10   4  10       20.51       33.97      9.93 o 
  -9   4  10       56.33       65.60      5.98 o 
  -8   4  10      235.27      228.15      6.07 o 
  -7   4  10       20.71        6.96      8.99 o 
  -6   4  10       24.87       25.60      5.34 o 
  -5   4  10      245.74      231.78      8.42 o 
  -4   4  10       16.44       29.53      8.06 o 
  -3   4  10        0.28       -1.28      5.63 o 
  -2   4  10      186.47      158.79      6.40 o 
  -1   4  10       66.78       62.60      5.64 o 
   0   4  10       27.98       32.46      7.23 o 
   1   4  10        5.34       27.88      6.57 o 
   2   4  10      111.76      110.20      7.26 o 
   3   4  10       94.86      105.71      8.45 o 
   4   4  10       29.78       36.06     13.50 o 
   5   4  10      122.98      105.72     14.42 o 
   6   4  10       16.36       13.35     14.58 o 
   7   4  10        0.12      -11.05     15.04 o 
   8   4  10       87.61       89.61     16.11 o 
 -10   5  10       35.27       46.34     11.51 o 
  -9   5  10        3.38        6.12     19.63 o 
  -8   5  10       13.90       30.94      8.24 o 
  -7   5  10       61.12       76.69      6.85 o 
  -6   5  10        9.05       10.82     10.81 o 
  -5   5  10       68.13       85.63      9.52 o 
  -4   5  10       98.21      110.10      7.88 o 
  -3   5  10       70.44       76.69      6.47 o 
  -2   5  10      136.97      149.45     12.03 o 
  -1   5  10        2.94       -2.38      7.40 o 
   0   5  10       29.22       29.40      7.27 o 
   1   5  10        7.58       17.80      7.86 o 
   2   5  10        0.91       -4.33      6.65 o 
   3   5  10      241.31      230.63      9.93 o 
   4   5  10       32.24       28.54     13.96 o 
   5   5  10       55.43       61.99     14.73 o 
   6   5  10       36.76       40.20     14.58 o 
   7   5  10        7.20        4.76     15.19 o 
  -9   6  10       62.98       71.94     21.19 o 
  -8   6  10       58.69       56.73     11.74 o 
  -7   6  10        0.06       12.75     13.42 o 
  -6   6  10      223.47      224.32      8.11 o 
  -5   6  10      119.06      126.94     10.77 o 
  -4   6  10       39.00       39.56      5.98 o 
  -3   6  10      618.03      604.16     21.03 o 
  -2   6  10      296.54      285.17      9.39 o 
  -1   6  10       79.56       86.93      7.64 o 
   0   6  10      795.69      787.88     11.53 o 
   1   6  10      296.38      238.55      6.59 o 
   2   6  10       45.47       51.58      7.24 o 
   3   6  10      376.63      326.83     15.04 o 
   4   6  10       31.28       28.54     13.96 o 
   5   6  10      100.38      123.98     14.88 o 
   6   6  10      147.85      159.73     15.04 o 
   7   6  10       19.27       28.08     16.11 o 
  -8   7  10      109.65      102.47      8.50 o 
  -7   7  10       65.68       63.83      7.39 o 
  -6   7  10       80.12       81.64      7.16 o 
  -5   7  10       84.95       83.40      8.12 o 
  -4   7  10       27.20       46.07      6.72 o 
  -3   7  10       13.15       12.29      6.76 o 
  -2   7  10      132.94      179.41     19.07 o 
  -1   7  10       31.55       48.78     25.39 o 
   0   7  10        1.56        9.39      5.97 o 
   1   7  10      215.12      227.68      7.69 o 
   2   7  10        9.02        7.33      8.76 o 
   3   7  10        6.01        5.06     14.27 o 
   4   7  10      220.49      215.43     15.04 o 
   5   7  10       24.30       21.33     14.88 o 
   6   7  10        0.40       18.26     10.89 o 
  -8   8  10       30.86       23.38      7.78 o 
  -7   8  10        2.02        6.12     18.23 o 
  -6   8  10      259.80      266.07      7.94 o 
  -5   8  10       99.17       95.93      8.65 o 
  -4   8  10       14.71       27.47      6.27 o 
  -3   8  10      222.94      243.41     10.32 o 
  -2   8  10       58.20       56.85     12.24 o 
  -1   8  10        4.91        6.66      7.81 o 
   0   8  10      316.93      316.29      7.89 o 
   1   8  10       96.97       93.65      9.74 o 
   2   8  10        4.65       -2.55      6.61 o 
   3   8  10       98.73      175.54     15.04 o 
   4   8  10       18.65       66.75     14.73 o 
   5   8  10      153.14      149.30     15.50 o 
  -6   9  10       34.09       31.94      6.35 o 
  -5   9  10       64.84       77.48     21.44 o 
  -4   9  10       98.23      114.95      8.75 o 
  -3   9  10        9.08        3.06      9.91 o 
  -2   9  10      151.58      159.71     10.06 o 
  -1   9  10      142.04      156.50     10.31 o 
   0   9  10        9.51       22.35      7.66 o 
   1   9  10      420.35      388.98     10.38 o 
   2   9  10      186.14      192.72     11.35 o 
   3   9  10        1.62      -12.28     14.73 o 
   4   9  10      405.62      340.64     15.96 o 
  -5  10  10      173.00      150.72      6.73 o 
  -4  10  10       24.46       36.58     10.25 o 
  -3  10  10      147.67      113.17      6.94 o 
  -2  10  10      102.48      120.38      7.03 o 
  -1  10  10      101.27       76.60     10.85 o 
   0  10  10      145.98      108.25     10.90 o 
   1  10  10       12.83       17.41      8.43 o 
   2  10  10      138.30       62.46     50.87 o 
   3  10  10       44.75       48.95     15.80 o 
  -2  11  10       29.61       53.82      7.98 o 
  -1  11  10       28.73       16.66     14.52 o 
   0  11  10        2.91       33.31     11.07 o 
 -10   1  11       34.39       43.48      7.73 o 
  -9   1  11      194.53      196.93      8.48 o 
  -8   1  11        2.75       12.00      5.41 o 
  -7   1  11      125.59      128.96     10.03 o 
  -6   1  11      261.65      273.38     10.67 o 
  -5   1  11        0.27       -4.26      5.06 o 
  -4   1  11       10.83       19.54      5.35 o 
  -3   1  11       89.86       92.03      5.89 o 
  -2   1  11       67.15       72.87      4.95 o 
  -1   1  11        5.24       21.27      6.44 o 
   0   1  11        3.02        0.47      5.79 o 
   1   1  11      356.64      362.59      7.06 o 
   2   1  11      119.88      116.40      9.49 o 
   3   1  11        0.66       -6.14      7.53 o 
   4   1  11      310.10      328.32     10.79 o 
   5   1  11      108.78      104.18     12.75 o 
   6   1  11        0.98        6.41     12.50 o 
   7   1  11      438.68      431.78     21.64 o 
  -9   2  11       19.68       31.88      7.61 o 
  -8   2  11       65.43       72.46      7.82 o 
  -7   2  11        8.95       15.67      4.91 o 
  -6   2  11      143.65      141.82      5.37 o 
  -5   2  11       18.28       28.05      4.68 o 
  -4   2  11      202.99      203.60     19.56 o 
  -3   2  11      588.60      574.30     17.10 o 
  -2   2  11      315.10      333.53     12.56 o 
  -1   2  11        6.84       25.36      5.85 o 
   0   2  11       71.43       60.60      7.18 o 
   1   2  11      182.09      170.91      7.97 o 
   2   2  11        0.21       16.31      6.92 o 
   3   2  11        7.38        9.97      6.26 o 
   4   2  11       51.30       44.94     10.88 o 
   5   2  11        1.50       -2.17     12.67 o 
   6   2  11        8.74       30.38     18.41 o 
   7   2  11       17.45       15.50     15.96 o 
  -9   3  11        1.06        2.62      7.59 o 
  -8   3  11      159.58      146.41      7.06 o 
  -7   3  11      327.59      315.75      6.73 o 
  -6   3  11       10.89       32.67      8.99 o 
  -5   3  11       28.44       31.76      5.99 o 
  -4   3  11      121.60      123.62      6.08 o 
  -3   3  11       29.05       35.79      6.15 o 
  -2   3  11        0.06       12.41      5.84 o 
  -1   3  11        5.15        4.97     10.08 o 
   0   3  11      171.30      176.91     13.02 o 
   1   3  11       27.64       39.38      6.57 o 
   2   3  11       11.96       15.19      6.93 o 
   3   3  11       13.34       12.37      7.50 o 
   4   3  11        0.30       21.33     13.96 o 
   5   3  11        0.05        4.30     14.73 o 
   6   3  11       24.89       54.16     14.88 o 
   7   3  11        0.92       31.30     15.65 o 
  -9   4  11       21.27       38.92      8.06 o 
  -8   4  11      197.94      192.69      6.36 o 
  -7   4  11       15.39       23.12      5.80 o 
  -6   4  11       25.94       42.35      6.26 o 
  -5   4  11      330.51      324.55      9.92 o 
  -4   4  11       67.03       55.01      6.03 o 
  -3   4  11       21.62       14.14      9.61 o 
  -2   4  11      354.77      340.61      9.90 o 
  -1   4  11        6.84       12.87      5.29 o 
   0   4  11       27.13       24.22      8.58 o 
   1   4  11      336.30      332.86      8.00 o 
   2   4  11        4.15       24.31      8.33 o 
   3   4  11       47.22       52.23      8.90 o 
   4   4  11      152.92      134.26     14.58 o 
   5   4  11        6.06        8.75     14.58 o 
   6   4  11       29.38       32.68     15.19 o 
   7   4  11       51.21       73.80     16.72 o 
  -8   5  11        1.28        5.39     18.45 o 
  -7   5  11      108.67      102.76      6.07 o 
  -6   5  11       76.45       79.85     10.54 o 
  -5   5  11        5.28       19.16      9.41 o 
  -4   5  11      222.16      213.26     14.97 o 
  -3   5  11       64.12       71.79      7.92 o 
  -2   5  11       45.17       56.40      9.04 o 
  -1   5  11      321.85      320.05     16.14 o 
   0   5  11        1.75        5.35      6.70 o 
   1   5  11      254.03      263.73     13.88 o 
   2   5  11      394.40      388.63     16.85 o 
   3   5  11        0.59        6.48     14.81 o 
   4   5  11      187.72      189.35     11.05 o 
   5   5  11      143.13      160.81     15.34 o 
   6   5  11       23.98       15.50     15.34 o 
  -8   6  11        0.69        0.39     22.26 o 
  -7   6  11       65.46       54.62      8.10 o 
  -6   6  11        3.41       15.18      7.22 o 
  -5   6  11        3.42        9.56      6.90 o 
  -4   6  11       28.26       33.15      7.04 o 
  -3   6  11      119.16      133.17      7.03 o 
  -2   6  11      209.05      216.32     11.06 o 
  -1   6  11      177.54      186.56      8.23 o 
   0   6  11      120.84      118.96      7.46 o 
   1   6  11       50.89       59.41      7.11 o 
   2   6  11       35.60       49.22     13.59 o 
   3   6  11       70.01       78.87     14.27 o 
   4   6  11        4.86       21.02     14.88 o 
   5   6  11        0.00      -15.34     15.34 o 
  -7   7  11      113.90      100.84     10.89 o 
  -6   7  11        0.20        0.89      7.63 o 
  -5   7  11      288.47      284.57      7.22 o 
  -4   7  11      238.21      211.33     18.35 o 
  -3   7  11       11.76       22.67      7.13 o 
  -2   7  11      225.35      230.81      7.53 o 
  -1   7  11      198.49      189.34      8.69 o 
   0   7  11      112.08      127.03      6.57 o 
   1   7  11        2.96       -6.53      8.79 o 
   2   7  11       19.83       34.59      7.72 o 
   3   7  11       22.64       12.28     14.58 o 
   4   7  11        7.48       18.41     15.19 o 
   5   7  11       12.13       43.88     11.66 o 
  -6   8  11      105.91       85.37      7.93 o 
  -5   8  11      379.67      380.66     16.02 o 
  -4   8  11       27.49       24.80      7.39 o 
  -3   8  11      190.89      170.99     10.91 o 
  -2   8  11      166.53      167.60      9.03 o 
  -1   8  11       13.80       30.71     18.11 o 
   0   8  11      597.68      601.62     10.49 o 
   1   8  11      139.97      142.76      7.27 o 
   2   8  11       92.48      118.76     15.04 o 
   3   8  11      909.75      927.39     18.26 o 
   4   8  11      204.23      237.83     17.03 o 
  -4   9  11       70.31       81.13     12.90 o 
  -3   9  11       16.59       20.34      7.71 o 
  -2   9  11        0.40       13.94     11.22 o 
  -1   9  11       76.83       95.01      7.42 o 
   0   9  11        1.49       19.30      9.25 o 
   1   9  11       14.85       13.98      8.55 o 
   2   9  11      105.42      114.47     15.96 o 
  -8   0  12       67.62       70.67      8.67 o 
  -7   0  12      155.03      162.18      8.90 o 
  -6   0  12        0.33       14.01      8.15 o 
  -5   0  12       34.34       56.07      6.94 o 
  -4   0  12       38.47       59.66     13.66 o 
  -3   0  12      186.51      176.01     10.28 o 
  -2   0  12      242.59      237.04     10.05 o 
  -1   0  12       11.17       30.81     12.66 o 
   0   0  12      359.04      351.52     10.36 o 
   1   0  12      238.72      228.38     10.31 o 
   2   0  12        0.29       -1.23     13.96 o 
   3   0  12      322.89      338.10     12.05 o 
   4   0  12        4.10       -4.91     15.04 o 
   5   0  12       48.67       51.40     15.34 o 
   6   0  12      403.32      391.73     22.25 o 
  -8   1  12       18.64       22.84      8.79 o 
  -7   1  12       56.74       64.45      6.06 o 
  -6   1  12      181.85      192.67      7.29 o 
  -5   1  12       77.14       88.63      8.95 o 
  -4   1  12       79.46       83.84      6.41 o 
  -3   1  12      392.37      408.15      6.64 o 
  -2   1  12      137.97      144.21      6.98 o 
  -1   1  12       37.19       47.52      8.58 o 
   0   1  12      118.32      127.25     12.64 o 
   1   1  12        0.12       17.19      9.24 o 
   2   1  12      189.76      168.63     15.70 o 
   3   1  12       67.81       71.23      8.97 o 
   4   1  12        5.96       18.81     11.43 o 
   5   1  12       99.11      100.72     12.09 o 
   6   1  12       13.81       24.55     19.49 o 
  -8   2  12      215.02      203.62     10.70 o 
  -7   2  12      265.66      272.90      8.46 o 
  -6   2  12       18.17       25.15      8.48 o 
  -5   2  12      205.60      201.61     10.37 o 
  -4   2  12      238.48      242.22      6.51 o 
  -3   2  12       14.99       29.22      5.71 o 
  -2   2  12       42.56       51.17      8.42 o 
  -1   2  12       30.22       34.43      6.19 o 
   0   2  12        3.72       -1.36      6.20 o 
   1   2  12        0.79       -5.44      8.15 o 
   2   2  12        0.47        5.38      7.04 o 
   3   2  12       40.35       32.18      8.04 o 
   4   2  12        4.11       16.42     12.86 o 
   5   2  12        0.58       -0.46     15.50 o 
   6   2  12      110.56       95.90     20.41 o 
  -8   3  12      165.21      144.78     14.46 o 
  -7   3  12      133.45      119.97     15.72 o 
  -6   3  12      338.71      321.74      6.95 o 
  -5   3  12       43.49       68.48     11.99 o 
  -4   3  12      506.60      499.93     10.98 o 
  -3   3  12      559.21      550.39      6.55 o 
  -2   3  12       10.03       23.21      6.31 o 
  -1   3  12      576.13      606.65      9.94 o 
   0   3  12      389.43      436.97     13.48 o 
   1   3  12        0.01       17.36      6.22 o 
   2   3  12      796.16      892.01     21.15 o 
   3   3  12      482.23      525.01     11.05 o 
   4   3  12       26.06       44.80     15.65 o 
   5   3  12      384.72      396.64     17.49 o 
  -7   4  12        7.75       21.50      6.86 o 
  -6   4  12        5.64       17.39      9.17 o 
  -5   4  12        4.80       22.75      5.89 o 
  -4   4  12        4.15        5.24     11.98 o 
  -3   4  12       11.97        4.15      5.75 o 
  -2   4  12       57.32       52.36      7.11 o 
  -1   4  12        4.45       15.54      5.83 o 
   0   4  12       11.60       13.18      8.00 o 
   1   4  12       70.57       75.19      6.97 o 
   2   4  12       15.82        8.85      9.38 o 
   3   4  12        3.16       -8.36     13.89 o 
   4   4  12       44.19       32.99     15.04 o 
   5   4  12       14.65       17.19     15.80 o 
  -7   5  12       26.16       28.97      6.36 o 
  -6   5  12       18.14       27.49      6.08 o 
  -5   5  12       15.82       50.41      7.46 o 
  -4   5  12      100.84      117.45      6.61 o 
  -3   5  12       20.97       15.71      6.44 o 
  -2   5  12       13.63       15.39      5.90 o 
  -1   5  12      357.73      379.88      6.55 o 
   0   5  12       53.34       69.81      8.41 o 
   1   5  12        0.01        8.42      8.87 o 
   2   5  12      179.95      186.68      7.42 o 
   3   5  12        5.83       18.57     10.28 o 
   4   5  12       20.05       70.43     15.65 o 
  -6   6  12       21.63       39.06      8.95 o 
  -5   6  12      376.76      379.87      7.90 o 
  -4   6  12      278.37      299.00     21.54 o 
  -3   6  12       71.16       92.67      8.45 o 
  -2   6  12      498.83      529.94     15.69 o 
  -1   6  12      128.49      143.04      8.79 o 
   0   6  12      206.95      234.84      7.87 o 
   1   6  12      437.65      463.81      9.00 o 
   2   6  12        7.28       12.80      8.38 o 
   3   6  12      329.15      330.05     16.26 o 
  -5   7  12        0.74       32.38      8.95 o 
  -4   7  12       35.00       23.10      6.96 o 
  -3   7  12       77.03       83.50      6.80 o 
  -2   7  12        5.15       15.63      8.59 o 
  -1   7  12       80.80       68.72     24.55 o 
   0   7  12       79.04       77.29      7.15 o 
   1   7  12       72.01       99.32     16.50 o 
   2   7  12      128.03      116.53     20.79 o 
  -3   8  12       85.67       91.43     17.32 o 
  -2   8  12       84.84       84.97      9.30 o 
  -1   8  12        3.09        3.55     12.58 o 
   0   8  12      138.77      159.51      9.96 o 
  -6   1  13      158.28      194.08     16.37 o 
  -5   1  13       87.88       96.13      7.65 o 
  -4   1  13       15.60       22.00      6.70 o 
  -3   1  13      707.92      754.26     18.38 o 
  -2   1  13      225.23      244.66      9.77 o 
  -1   1  13       16.81       18.88      6.51 o 
   0   1  13      657.84      668.18     17.14 o 
   1   1  13      152.82      163.93      8.92 o 
   2   1  13       52.98       50.98      8.05 o 
   3   1  13      375.13      412.17     10.12 o 
   4   1  13       11.64        6.60     14.00 o 
  -6   2  13      116.81      122.77      8.15 o 
  -5   2  13       65.27       66.86      6.37 o 
  -4   2  13      285.06      272.79      7.77 o 
  -3   2  13       74.51       80.46      8.28 o 
  -2   2  13       61.50       75.53      5.80 o 
  -1   2  13       43.59       51.87     11.10 o 
   0   2  13       20.36       29.93      7.38 o 
   1   2  13      299.77      311.77     54.25 o 
   2   2  13       67.23       66.25      8.04 o 
   3   2  13       33.17       32.31      7.94 o 
  -6   3  13       30.04       38.80      8.17 o 
  -5   3  13       29.60       30.52      6.33 o 
  -4   3  13       93.13      108.40      8.44 o 
  -3   3  13        0.58        4.33      6.70 o 
  -2   3  13        2.12       11.53      8.28 o 
  -1   3  13       60.06       63.56      6.52 o 
   0   3  13        0.01        3.09      7.27 o 
   1   3  13        0.01        9.34      7.57 o 
   2   3  13        5.54       19.61      7.96 o 
   3   3  13        1.06       -7.75      9.80 o 
  -5   4  13       41.71       48.34     10.10 o 
  -4   4  13      127.02      120.85      6.82 o 
  -3   4  13        9.75       11.91      8.11 o 
  -2   4  13      292.85      293.13     12.36 o 
  -1   4  13      228.32      224.52      7.18 o 
   0   4  13        0.20        2.63      7.91 o 
   1   4  13      476.08      492.91      8.13 o 
   2   4  13      148.86      147.03      9.78 o 
  -4   5  13       47.49       46.45      7.00 o 
  -3   5  13      377.18      387.55     11.21 o 
  -2   5  13      155.08      152.82     10.67 o 
  -1   5  13      122.33      128.67     14.27 o 
   0   5  13      482.25      495.11     13.84 o 
   1   5  13       46.13       45.17      8.20 o 
  -2   6  13       92.58      102.05      7.98 o 
  -1   6  13       11.91       14.60     16.17 o 
   0   6  13        6.99       52.78     15.96 o 
  -3   0  14       36.05       35.61      9.33 o 
  -2   0  14       16.06       11.21     11.01 o 
  -1   0  14      220.17      225.99     11.71 o 
   0   0  14       89.09       75.76     18.11 o 
  -3   1  14       37.94       39.03     10.03 o 
  -2   1  14       25.35       34.85      7.15 o 
  -1   1  14       67.94       57.04      7.16 o 
   0   1  14        0.44       17.43      7.86 o 
  -2   2  14       67.59       80.45      6.75 o 
  -1   2  14       75.42       96.19      9.54 o 
                                                 
